# Supplementary material for: Low-input PacBio sequencing generates high-quality individual fly genomes and characterizes mutational processes
Source: Nat Commun. 2024 Jul 5;15:5644. doi: 10.1038/s41467-024-49992-6 (PMC11226609; doi:10.1038/s41467-024-49992-6)
Supplement: Supplementary file 4 — Supplementary Data1 [file 41467_2024_49992_MOESM4_ESM.xlsx]

## Sheet: Supplementary Data 1
	ISO1-family-1		ISO1-family-2
	Barcode	Data Size (GB)	Barcode	Data Size (GB)
Father	#1	1.19	#1	1.25
Mother	#2	0.32	#7	0.71
Daughter-1	#3	1.53	#3	0.97
Daughter-2	#4	0.99	#4	0.78
Son-1	#5	1.26	#5	0.81
Son-2	#6	1.19	#6	1.14
SD		0.41		0.21
