# Supplementary material for: Low-input PacBio sequencing generates high-quality individual fly genomes and characterizes mutational processes
Source: Nat Commun. 2024 Jul 5;15:5644. doi: 10.1038/s41467-024-49992-6 (PMC11226609; doi:10.1038/s41467-024-49992-6)
Supplement: Supplementary file 5 — Supplementary Data2 [file 41467_2024_49992_MOESM5_ESM.xlsx]

## Sheet: Supplementary Data 2
Adapters	Barcode	Sequence
#1	TAGCATA	5'-Phos-CTGTCTCTTATACACATCTTATGCTAATCTCTCTCTTTTCCTCCTCCTCCGTTGTTGTTGTTGAGAGAGATTAGCATAAGATGTGTATAAGAGACAG-3'
#2	TCTGCAG	5'-Phos-CTGTCTCTTATACACATCTGCAGATCTCTCTCTTTTCCTCCTCCTCCGTTGTTGTTGTTGAGAGAGATCTGCAGATGTGTATAAGAGACAG-3'
#3	CGAGATC	5'-Phos-CTGTCTCTTATACACATCTGATCTCGATCTCTCTCTTTTCCTCCTCCTCCGTTGTTGTTGTTGAGAGAGATCGAGATCAGATGTGTATAAGAGACAG-3'
#4	AGCGACT	5'-Phos-CTGTCTCTTATACACATCTAGTCGCTATCTCTCTCTTTTCCTCCTCCTCCGTTGTTGTTGTTGAGAGAGATAGCGACTAGATGTGTATAAGAGACAG-3'
#5	CACTGTC	5'-Phos-CTGTCTCTTATACACATCTGACAGTGATCTCTCTCTTTTCCTCCTCCTCCGTTGTTGTTGTTGAGAGAGATCACTGTCAGATGTGTATAAGAGACAG-3'
#6	CGCATGT	5'-Phos-CTGTCTCTTATACACATCTACATGCGATCTCTCTCTTTTCCTCCTCCTCCGTTGTTGTTGTTGAGAGAGATCGCATGTAGATGTGTATAAGAGACAG-3'
#7	ACGTGTA	5'-Phos-CTGTCTCTTATACACATCTACACGTATCTCTCTCTTTTCCTCCTCCTCCGTTGTTGTTGTTGAGAGAGATACGTGTAGATGTGTATAAGAGACAG-3'
