# Supplementary material for: Low-input PacBio sequencing generates high-quality individual fly genomes and characterizes mutational processes
Source: Nat Commun. 2024 Jul 5;15:5644. doi: 10.1038/s41467-024-49992-6 (PMC11226609; doi:10.1038/s41467-024-49992-6)
Supplement: Supplementary file 6 — Supplementary Data3 [file 41467_2024_49992_MOESM6_ESM.xlsx]

## Sheet: Supplementary Data 3
	Platform	Sequencing depth	DNA input	Sex	QV	Genome coverage	Gene coverage	Size (Mb)	NG50 (Mb)
ISO1-1	PacBio Sequel II HiFi mode	15x	100 ng	M	56.5	0.99107	0.985	153.8	1.4
ISO1-2					56	0.98696	0.981	152.7	1.3
aISO1-Anno	PacBio Sequel II HiFi mode	190x	40 ng	M	52.6102	0.99431	0.988	164.259	4.18645
aISO1-PB		179x	10 ng	F	56.2407	0.9845	0.988	168.173	12.4591
aISO1-Anno	PacBio Sequel II HiFi mode	15x	40 ng	M	49.2295	0.927	0.933	145.159	0.121993
aISO1-PB			10 ng	F	51.6128	0.97146	0.982	143.263	1.8024
