# Supplementary material for: Low-input PacBio sequencing generates high-quality individual fly genomes and characterizes mutational processes
Source: Nat Commun. 2024 Jul 5;15:5644. doi: 10.1038/s41467-024-49992-6 (PMC11226609; doi:10.1038/s41467-024-49992-6)
Supplement: Supplementary file 7 — Supplementary Data4 [file 41467_2024_49992_MOESM7_ESM.xlsx]

## Sheet: Supplementary Data 4
Assembly	Copy number	Order (telemere…<- <-AnxB10…<- <-sw…centromere)
UCSC dm5	4	AnxB10–1–2–3–4–sw
UCSC dm6	7	AnxB10–1–2–3–A–B–C–4–sw
Berlin et.al., 2015 (resolved by Clifton et. al., 2017)	6	AnxB10–1–4–3–B–C–2–sw
Kim et. al., 2014 (resolved by Clifton et. al., 2017)	6	AnxB10–1–4–3–B–C–2–sw
ISO1-1	6	AnxB10–1–4–3–B–C–2–sw
ISO1-2	6	AnxB10–1–4–3–B–C–2–sw
