# Supplementary material for: Low-input PacBio sequencing generates high-quality individual fly genomes and characterizes mutational processes
Source: Nat Commun. 2024 Jul 5;15:5644. doi: 10.1038/s41467-024-49992-6 (PMC11226609; doi:10.1038/s41467-024-49992-6)
Supplement: Supplementary file 8 — Supplementary Data5 [file 41467_2024_49992_MOESM8_ESM.xlsx]

## Sheet: Supplementary Data 5
REF_chr	Start	End	Description	Type	Simple/complex	ISO1-1_contig	ISO1-1_start	ISO1-1_end	State in aISO1-Anno
chr2L	6594317	6594547	DNA transposon insertion with 229-bp deletion	Insertion	Complex	ptg000010l	190792	192461	Present
chr2L	8741277	8741281	LINE retrotransposon insertion with CAA deletion	Insertion	Complex	ptg000026l	8420997	8425675	Present
chr2L	9404259	9404259	DNA transposon insertion and FBgn0027600 partial duplication	Insertion	Complex	ptg000026l	7731298	7727749	Present
chr2R	13586682	13586863	LINE retrotransposon insertion with 180-bp deletion	Insertion	Complex	ptg000016l	3414355	3419061	Present
chr3R	10541217	10541241	DNA transposon insertion with 23-bp deletion and 45-bp duplication	Insertion	Complex	ptg000015l	6999554	7001006	Present
chr3R	22469141	22469341	DNA transposon insertion with 199-bp deletion	Insertion	Complex	ptg000006l	3396028	3397434	Present
chr3R	24684679	24684882	DNA transposon insertion with 211-bp deletion	Insertion	Complex	ptg000006l	1165644	1167051	Present
chr3R	29776816	29777196	LINE retrotransposon insertion with 379-bp deletion	Insertion	Complex	ptg000012l	57699	62402	Present
chrX	15816858	15816881	DNA transposon insertion with 22-bp deletion	Insertion	Complex	ptg000035l	1001062	1004044	Present
chr2L	4366791	4366801	LINE retrotransposon insertion	Insertion	Simple	ptg000010l	2432460	2432472	Present
chr2L	6471813	6471826	LINE retrotransposon insertion	Insertion	Simple	ptg000010l	317784	317796	Present
chr2L	6572441	6572449	DNA transposon insertion	Insertion	Simple	ptg000010l	214331	214340	Present
chr2L	6876831	6882965	LTR retrotransposon insertion	Insertion	Simple	ptg000026l	10305654	10305654	Present
chr2L	8977238	8977277	Tandem duplication	Duplication	Simple	ptg000026l	8184941	8184980	Present
chr2L	9080346	9080354	DNA transposon insertion	Insertion	Simple	ptg000026l	8080449	8080458	Present
chr2L	9129954	9129962	LTR retrotransposon insertion	Insertion	Simple	ptg000026l	8022533	8022543	Present
chr2L	9314939	9314947	DNA transposon insertion	Insertion	Simple	ptg000026l	7822056	7822064	Present
chr2L	11215127	11218748	LINE retrotransposon insertion in the reference genome	Insertion in the reference genome	Simple	ptg000026l	5915034	5915118	Present
chr2L	11936233	11936239	LTR retrotransposon insertion	Insertion	Simple	ptg000026l	5191950	5191955	Present
chr2L	13693671	13693680	DNA transposon insertion	Insertion	Simple	ptg000026l	3431595	3431603	Present
chr2L	14118272	14118280	DNA transposon insertion	Insertion	Simple	ptg000026l	3004165	3004172	Present
chr2L	14717046	14717055	LINE retrotransposon insertion	Insertion	Simple	ptg000026l	2404595	2404603	Present
chr2L	15653161	15654566	DNA transposon insertion in the reference genome	Insertion in the reference genome	Simple	ptg000026l	1467063	1467063	Present
chr2L	15838500	15839907	DNA transposon insertion in the reference genome	Insertion in the reference genome	Simple	ptg000026l	1317878	1318135	Present
chr2L	15956082	15957485	DNA transposon insertion in the reference genome	Insertion in the reference genome	Simple	ptg000026l	1201701	1201701	Present
chr2L	15974089	15974097	DNA transposon insertion	Insertion	Simple	ptg000026l	1183687	1183694	Present
chr2L	16308365	16308373	DNA transposon insertion	Insertion	Simple	ptg000026l	843364	843371	Present
chr2L	17687543	17692258	LINE retrotransposon insertion in the reference genome	Insertion in the reference genome	Simple	ptg000021l	3778710	3778733	Present
chr2L	17729816	17729816	DNA transposon insertion	Insertion	Simple	ptg000021l	3743064	3743064	Present
chr2L	17952003	17953410	DNA transposon insertion in the reference genome	Insertion in the reference genome	Simple	ptg000021l	3517700	3517700	Present
chr2L	19422101	19422111	LINE retrotransposon insertion	Insertion	Simple	ptg000021l	2032210	2032222	Present
chr2L	22242575	22242588	LINE retrotransposon insertion	Insertion	Simple	ptg000037l	1436461	1436474	Present
chr2R	1511741	1516658	LTR retrotransposon insertion in the reference genome	Insertion in the reference genome	Simple	ptg000072l	81920	86827	Present
chr2R	2067738	2067742	LTR retrotransposon insertion	Insertion	Simple	ptg000013l	1772093	1772097	Present
chr2R	2087309	2087713	VNTR	VNTR	Simple	ptg000013l	1752334	1752110	Present
chr2R	2649913	2650133	Deletion	Deletion	Simple	ptg000013l	1178891	1178940	Present
chr2R	7131350	7131360	LTR retrotransposon insertion	Insertion	Simple	ptg000038l	1893739	1893749	Present
chr2R	8528923	8528934	LINE retrotransposon insertion	Insertion	Simple	ptg000038l	495226	495237	Present
chr2R	10585612	10594139	LTR retrotransposon insertion in the reference genome	Insertion in the reference genome	Simple	ptg000016l	6420866	6420866	Present
chr2R	15917915	15917927	DNA transposon insertion	Insertion	Simple	ptg000016l	1074908	1074920	Present
chr2R	16127267	16127283	DNA transposon insertion	Insertion	Simple	ptg000016l	860383	860399	Present
chr2R	21077965	21077972	DNA transposon insertion	Insertion	Simple	ptg000009l	4146406	4146413	Present
chr2R	22797654	22797661	DNA transposon insertion	Insertion	Simple	ptg000009l	5873675	5873682	Present
chr3L	8023106	8023609	VNTR	VNTR	Simple	ptg000003l	1232151	1232500	Absent
chr3L	9164753	9166160	DNA transposon insertion	Insertion	Simple	ptg000003l	102988	102988	Present
chr3L	9236060	9236182	Deletion	Deletion	Simple	ptg000003l	33095	33095	Present
chr3L	9526543	9528160	LINE retrotransposon insertion in the reference genome	Insertion in the reference genome	Simple	ptg000040l	1764711	1764711	Present
chr3L	10055778	10055788	DNA transposon insertion	Insertion	Simple	ptg000040l	1235683	1235693	Present
chr3L	13283198	13283206	DNA transposon insertion	Insertion	Simple	ptg000027l	2020018	2021424	Present
chr3L	16393902	16393910	DNA transposon insertion	Insertion	Simple	ptg000011l	3434477	3434485	Present
chr3L	16573420	16574142	VNTR	VNTR	Simple	ptg000011l	3254606	3254246	Present
chr3L	21014969	21023394	LTR retrotransposon insertion in the reference genome	Insertion in the reference genome	Simple	ptg000019l	1169517	1169517	Present
chr3L	21306202	21315304	LTR retrotransposon insertion in the reference genome	Insertion in the reference genome	Simple	ptg000019l	1457713	1457713	Present
chr3L	21365887	21371269	LINE retrotransposon insertion in the reference genome	Insertion in the reference genome	Simple	ptg000019l	1508292	1508292	Present
chr3L	22359720	22359731	LINE retrotransposon insertion	Insertion	Simple	ptg000019l	2496758	2496769	Present
chr3L	22509051	22509057	LTR retrotransposon insertion	Insertion	Simple	ptg000019l	2652230	2652236	Present
chr3L	23188236	23188246	LINE retrotransposon insertion	Insertion	Simple	ptg000019l	3329345	3329355	Present
chr3L	25382417	25389288	Tandem duplication	Duplication	Simple	ptg000045l	1020806	1020431	Present
chr3L	27465523	27465536	LINE retrotransposon insertion	Insertion	Simple	ptg000014l	715932	715945	Present
chr3L	27507115	27579288	Deletion	Deletion	Simple	ptg000014l	727498	764624	Absent
chr3R	2498069	2503114	Deletion	Deletion	Simple	atg000222l	12159	12159	Present
chr3R	4901147	4901235	Deletion	Deletion	Simple	ptg000093l	728420	728421	Present
chr3R	6158568	6167090	LTR retrotransposon insertion in the reference genome	Insertion in the reference genome	Simple	ptg000041l	1099749	1099749	Present
chr3R	6601205	6601216	LINE retrotransposon insertion	Insertion	Simple	ptg000015l	10967482	10967493	Present
chr3R	6903898	6903903	LTR retrotransposon insertion	Insertion	Simple	ptg000015l	10658206	10658211	Present
chr3R	6959804	6959824	LINE retrotransposon insertion	Insertion	Simple	ptg000015l	10596894	10596914	Present
chr3R	7558575	7563273	LINE retrotransposon insertion in the reference genome	Insertion in the reference genome	Simple	ptg000015l	9996616	9996703	Present
chr3R	12995384	12995387	LTR retrotransposon insertion	Insertion	Simple	ptg000015l	4526788	4526791	Present
chr3R	13915043	13915218	Deletion	Deletion	Simple	ptg000015l	3607104	3607121	Present
chr3R	16794301	16794715	Tandem duplication	Duplication	Simple	ptg000015l	721933	722347	Present
chr3R	19564283	19564295	LINE retrotransposon insertion	Insertion	Simple	ptg000006l	6313356	6313368	Present
chr3R	20815119	20815131	LINE retrotransposon insertion	Insertion	Simple	ptg000006l	5050967	5050979	Present
chr3R	21809821	21809834	LINE retrotransposon insertion	Insertion	Simple	ptg000006l	4056737	4056750	Present
chr3R	23839134	23839146	LINE retrotransposon insertion	Insertion	Simple	ptg000006l	2011180	2011192	Present
chr3R	27421057	27421186	Deletion	Deletion	Simple	ptg000025l	2299154	2299154	Present
chr3R	30084908	30086314	DNA transposon insertion in the reference genome	Insertion in the reference genome	Simple	ptg000012l	370125	370125	Present
chr3R	30347752	30347757	LTR retrotransposon insertion	Insertion	Simple	ptg000012l	631587	638574	Present
chr3R	31279431	31285563	LTR retrotransposon insertion in the reference genome	Insertion in the reference genome	Simple	ptg000012l	1570270	1570270	Present
chrX	1033406	1040982	LTR retrotransposon insertion in the reference genome	Insertion in the reference genome	Simple	ptg000003l	15008047	15008047	Present
chrX	7905265	7905278	LINE retrotransposon insertion	Insertion	Simple	ptg000003l	8121234	8121247	Present
chrX	9205123	9205128	LTR retrotransposon insertion	Insertion	Simple	ptg000004l	5450044	5467044	Present
chrX	10317890	10317904	LINE retrotransposon insertion	Insertion	Simple	ptg000004l	4342872	4342886	Present
chrX	10550912	10552315	DNA transposon insertion in the reference genome	Insertion in the reference genome	Simple	ptg000004l	4107058	4107058	Present
chrX	10576498	10576501	LTR retrotransposon insertion	Insertion	Simple	ptg000004l	4071080	4071083	Present
chrX	13718692	13718695	LTR retrotransposon insertion	Insertion	Simple	ptg000004l	923329	923332	Present
chrX	14825785	14825788	LTR retrotransposon insertion	Insertion	Simple	ptg000035l	0	10000	Present
chrX	15560593	15560602	DNA transposon insertion	Insertion	Simple	ptg000035l	744796	744805	Present
chrX	17910308	17910311	LTR retrotransposon insertion	Insertion	Simple	ptg000007l	1574665	1574668	Present
chrX	20448456	20448468	LINE retrotransposon insertion	Insertion	Simple	ptg000007l	4073541	4073553	Present
