# Supplementary material for: Low-input PacBio sequencing generates high-quality individual fly genomes and characterizes mutational processes
Source: Nat Commun. 2024 Jul 5;15:5644. doi: 10.1038/s41467-024-49992-6 (PMC11226609; doi:10.1038/s41467-024-49992-6)
Supplement: Supplementary file 9 — Supplementary Data6 [file 41467_2024_49992_MOESM9_ESM.xlsx]

## Sheet: Supplementary Data 6
Conversion_id	SNPs	Acceptor					Donor						Membership score
		Position	Minimal Track size (bp)	TE type	TE divergence (%)	TE length ratio (%)	Count	Position	Distance (bp)	TE type	TE divergence (%)	TE length ratio (%)
1	chr2L:21413669,G/C; chr2L:21413686,G/A	chr2L:21413669-21413686	18	I_DM,I,LINE	6.2	14.5	1	chr2L:21395063-21395129	18581	I_DM,I,LINE	10.1	2.88	36.4137
2	chr2L:22385112,A/G; chr2L:22385120,T/C	chr2L:22385112-22385120	9	FW_DM,Jockey,LINE	1.5	50.6	95	chr2L:22683138-22683195	298050	FW_DM,Jockey,LINE	0.4	99.98	48.24
3	chr2R:11417320,C/A; chr2R:11417393,G/A	chr2R:11417320-11417393	74	NOMAD_I-int,Gypsy,LTR	0.3	16.31	8	chr3R:453207-453279	interchromosome	NOMAD_I-int,Gypsy,LTR	0.1	86.82	64.1465
4	chr2R:2292169,T/C; chr2R:2292174,C/T; chr2R:2292245,A/G; chr2R:2292259,C/T	chr2R:2292169-2292259	91	Gypsy4_I-int,Gypsy,LTR	27.9	2.51	2	chr2R:2253628-2253718	38536	Gypsy4_I-int,Gypsy,LTR	30.1	2.51	21.7485
5	chr2R:2333349,G/A; chr2R:2333743,C/T; chr2R:2334060,A/T; chr2R:2334210,G/A; chr2R:2334240,C/T; chr2R:2334284,A/G; chr2R:2334399,T/C; chr2R:2334459,A/G; chr2R:2334576,A/G; chr2R:2334584,A/G; chr2R:2334676,G/A; chr2R:2335289,A/G; chr2R:2335297,G/C; chr2R:2335383,G/A; chr2R:2335695,A/G; chr2R:2335719,A/G; chr2R:2335909,T/G; chr2R:2336050,T/G; chr2R:2336067,C/G; chr2R:2336899,A/C; chr2R:2337086,G/A; …	chr2R:2333349-2337838	4490	QUASIMODO_I-int,Gypsy,LTR	0.4	99.98	1	chrX:6174511-6178987	interchromosome	QUASIMODO_I-int,Gypsy,LTR	0.5	99.98	52.0313
6	chr2R:2378166,T/C; chr2R:2378283,C/T	chr2R:2378166-2378283	118	DM176_I-int,Gypsy,LTR	0.5	45.69	12	chr2R:2392642-2392759	14476	DM176_I-int,Gypsy,LTR	0.6	56.48	12.9929
7	chr2R:2621969,T/C; chr2R:2622412,G/C; chr2R:2622475,C/T; chr2R:2623253,G/T; chr2R:2623264,C/A; chr2R:2623332,T/G; chr2R:2623354,G/A; chr2R:2623360,C/T; chr2R:2623422,A/T; chr2R:2623445,G/T; chr2R:2623452,A/T; chr2R:2623569,A/C; chr2R:2623595,A/G; chr2R:2623777,A/G; chr2R:2623812,A/C; chr2R:2623825,A/G; chr2R:2624249,T/G; chr2R:2624269,A/T; chr2R:2624888,C/G; chr2R:2624912,C/G; chr2R:2624927,T/A; …	chr2R:2621969-2635922	13954	PROTOP,P,DNA	2.8	11.36	1	chr2R:2609157-2611915	12974	PROTOP,P,DNA	2.5	24.71	26.1945
8	chr2R:3427262,A/G; chr2R:3427324,C/G; chr2R:3428529,T/C; chr2R:3428541,A/T; chr2R:3428813,C/T; chr2R:3428903,G/A	chr2R:3427262-3428903	1642	Baggins1,LOA,LINE	4.4	31.51	1	chr2R:3420758-3422416	6948	Baggins1,LOA,LINE	4.5	31.51	NA
9	chr2R:3434145,T/A; chr2R:3434179,T/C; chr2R:3434210,A/G; chr2R:3434315,T/A; chr2R:3434561,C/A; chr2R:3434587,T/C; chr2R:3434610,A/G	chr2R:3434145-3434610	466	Baggins1,LOA,LINE	4.1	31.51	1	chr2R:3414802-3415267	19281	Baggins1,LOA,LINE	4	31.51	NA
10	chr2R:3762572,A/G; chr2R:3762649,A/G; chr2R:3763028,A/T	chr2R:3762572-3763028	457	Gypsy12_LTR,Gypsy,LTR	2.6	40.03	1	chr2R:3801293-3801768	38730	Gypsy12_LTR,Gypsy,LTR	2	47.73	35.6327
11	chr2R:4493289,T/G; chr2R:4493290,G/T; chr2R:4493576,C/T; chr2R:4493618,C/G	chr2R:4493289-4493618	330	DMRT1B,R1,LINE	10.5	6.02	1	chr2R:4488595-4488881	4695	DMRT1B,R1,LINE	10.9	6.02	69.6719
12	chr2R:6476629,T/G; chr2R:6476638,T/A	chr2R:6476629-6476638	10	MDG3_I-int,Gypsy,LTR	1.8	74.47	1	chr3R:2087634-2087692	interchromosome	MDG3_I-int,Gypsy,LTR	2	40.21	14.712
13	chr2R:6495050,G/A; chr2R:6495179,A/T; chr2R:6495199,C/T	chr2R:6495050-6495199	150	FW_DM,Jockey,LINE	0.3	99.53	2	chr2R:7197094-7197243	701989	FW_DM,Jockey,LINE	0.3	99.98	48.24
14	chr3L:16527193,C/T; chr3L:16527265,C/A; chr3L:16527325,G/T	chr3L:16527193-16527325	133	BS,Jockey,LINE	0.5	99.9	1	chr3R:11842253-11842385	inter-arm	BS,Jockey,LINE	0.6	99.9	NA
15	chr3L:23162057,C/T; chr3L:23162084,A/G; chr3L:23162112,G/A	chr3L:23162057-23162112	56	QUASIMODO_I-int,Gypsy,LTR	0.3	99.98	23	chr3L:22814702-22814806	347330	QUASIMODO_I-int,Gypsy,LTR	0.3	99.98	52.0313
16	chr3L:23833080,G/C; chr3L:23833119,G/T; chr3L:23833129,A/G; chr3L:23833138,G/T; chr3L:23833203,T/C; chr3L:23833259,G/T; chr3L:23833392,A/G; chr3L:23833413,A/T; chr3L:23833414,T/A; chr3L:23833542,T/C; chr3L:23833663,C/T; chr3L:23833697,G/T; chr3L:23833762,G/T; chr3L:23834142,C/T; chr3L:23834991,T/C; chr3L:23835055,C/T; chr3L:23835069,A/T; chr3L:23835078,G/C; chr3L:23835095,G/T; chr3L:23835307,G/T;…	chr3L:23833080-23835551	2472	IDEFIX_I-int,Gypsy,LTR	0.6	99.98	1	chr3R:14237814-14240288	inter-arm	IDEFIX_I-int,Gypsy,LTR	0.9	99.98	28.8026
17	chr3L:24199074,C/A; chr3L:24199218,A/G; chr3L:24199277,A/T; chr3L:24199434,A/T; chr3L:24199719,G/A; chr3L:24199731,A/G; chr3L:24199766,A/G	chr3L:24199074-24199766	693	QUASIMODO_I-int,Gypsy,LTR	0.7	63.48	2	chr3L:23167404-23168096	1031684	QUASIMODO_I-int,Gypsy,LTR	0.3	99.98	52.0313
18	chr3L:24199970,G/C; chr3L:24199995,A/C	chr3L:24199970-24199995	26	QUASIMODO_I-int,Gypsy,LTR	0.7	63.48	25	chr3L:23168276-23168350	1031669	QUASIMODO_I-int,Gypsy,LTR	0.3	99.98	52.0313
19	chr3L:24552295,A/C; chr3L:24552451,G/A	chr3L:24552295-24552451	157	Gypsy3_I-int,Gypsy,LTR	8.9	15.04	1	chr3L:24555801-24555957	3506	Gypsy3_I-int,Gypsy,LTR	8.9	15.04	NA
20	chr3L:25140204,G/A; chr3L:25140244,A/G	chr3L:25140204-25140244	41	Stalker2_I-int,Gypsy,LTR	16.9	78.85	33	chr3L:25386261-25386350	246081	STALKER4_I-int,Gypsy,LTR	2.6	95.64	62.3216
21	chr3L:25530723,C/A; chr3L:25530724,C/A	chr3L:25530723-25530724	2	QUASIMODO_I-int,Gypsy,LTR	1.1	89.08	32	chr3L:25643265-25643315	112567	QUASIMODO_I-int,Gypsy,LTR	1	99.98	52.0313
22	chr3L:25652582,A/T; chr3L:25652620,T/G; chr3L:25652842,A/G; chr3L:25652878,G/A	chr3L:25652582-25652878	297	Invader6_I-int,Gypsy,LTR	34.2	23.57	1	chr3L:26414166-26414462	761583	Invader6_I-int,Gypsy,LTR	34.2	23.57	20.071
23	chr3L:25700151,C/A; chr3L:25700157,T/C; chr3L:25700196,C/A; chr3L:25700267,G/C	chr3L:25700151-25700267	117	NINJA_I-int,Pao,LTR	2.6	33.47	1	chr3L:24882865-24882980	817254	NINJA_I-int,Pao,LTR	3.2	20.15	15.0662
24	chr3L:26075923,A/G; chr3L:26076209,C/T; chr3L:26076229,T/C; chr3L:26076430,A/C; chr3L:26076641,C/A	chr3L:26075923-26076641	719	DMRT1B,R1,LINE	2.8	74.67	1	chr3L:26067333-26068051	8537	DMRT1B,R1,LINE	8.7	75.11	69.6719
25	chr3L:26093143,C/T; chr3L:26093859,T/C; chr3L:26095498,A/G	chr3L:26093143-26095498	2356	DMRT1B,R1,LINE	2.9	74.67	1	chr3L:26102028-26104383	9346	DMRT1B,R1,LINE	8.6	75.11	69.6719
26	chr3L:26098297,C/A; chr3L:26098416,G/A	chr3L:26098297-26098416	120	BS3_DM,Jockey,LINE	5.7	43.52	1	chr3L:26089412-26089531	8885	BS3_DM,Jockey,LINE	6.1	43.52	NA
27	chr3L:26099780,T/C; chr3L:26099870,C/T	chr3L:26099780-26099870	91	DOC3_DM,Jockey,LINE	7	36.6	1	chr3L:26062755-26062845	37025	DOC3_DM,Jockey,LINE	19.9	62.6	20.7601
28	chr3L:26100399,C/T; chr3L:26100757,T/G	chr3L:26100399-26100757	359	DOC3_DM,Jockey,LINE	3.7	11.6	2	chr3L:26115957-26116315	15558	DOC3_DM,Jockey,LINE	2.8	11.35	20.7601
29	chr3L:26102028,T/C; chr3L:26104383,G/A	chr3L:26102028-26104383	2356	DMRT1B,R1,LINE	8.6	75.11	1	chr3L:26093143-26095498	8884	DMRT1B,R1,LINE	2.9	74.67	69.6719
30	chr3L:26105864,G/C; chr3L:26105881,T/C	chr3L:26105864-26105881	18	DOC3_DM,Jockey,LINE	5.4	9.07	4	chr3L:26096955-26097021	8884	DOC3_DM,Jockey,LINE	4.9	9.07	20.7601
31	chr3L:26338894,A/G; chr3L:26338951,A/G	chr3L:26338894-26338951	58	QUASIMODO_I-int,Gypsy,LTR	1.3	99.98	3	chr3L:26403863-26403920	64969	QUASIMODO_I-int,Gypsy,LTR	0.7	37.56	52.0313
32	chr3L:26573713,G/C; chr3L:26576191,C/T	chr3L:26573713-26576191	2479	Invader6_I-int,Gypsy,LTR	9	99.98	1	chr3L:27017402-27019880	443689	Invader6_I-int,Gypsy,LTR	1	77.21	20.071
33	chr3L:27983630,A/T; chr3L:27983957,T/C	chr3L:27983630-27983957	328	DOC,Jockey,LINE	0.2	99.96	19	chr3L:25450048-25450375	2533582	DOC,Jockey,LINE	0.1	99.94	45.4642
34	chr3L:6427641,T/C; chr3L:6429332,C/T	chr3L:6427641-6429332	1692	ROO_I-int,Pao,LTR	0.9	91.19	1	chr2L:689762-691453	interchromosome	ROO_I-int,Pao,LTR	0	91.19	39.5019
35	chr3R:1403877,C/G; chr3R:1403919,G/A	chr3R:1403877-1403919	43	Invader2_I-int,Gypsy,LTR	9.4	16.49	1	chr3R:1411692-1411783	7839	Invader2_I-int,Gypsy,LTR	9.4	16.49	44.8419
36	chr3R:1892157,C/A; chr3R:1892249,A/T; chr3R:1892294,T/C	chr3R:1892157-1892294	138	Gypsy4_I-int,Gypsy,LTR	27	23.93	3	chr3R:1900517-1900654	8336	Gypsy4_I-int,Gypsy,LTR	27.1	26.03	21.7485
37	chr3R:1998912,G/A; chr3R:1998973,A/T	chr3R:1998912-1998973	62	Gypsy6_I-int,Gypsy,LTR	34.5	12.61	1	chr3R:1928835-1928896	70077	Gypsy4_I-int,Gypsy,LTR	33.2	6.81	21.7485
38	chr3R:2450669,G/T; chr3R:2450752,A/T	chr3R:2450669-2450752	84	PROTOP,P,DNA	2.6	23.75	1	chrX:23398213-23398296	interchromosome	PROTOP,P,DNA	1.5	90.22	26.1945
39	chr3R:2510640,G/A; chr3R:2510641,C/A	chr3R:2510640-2510641	2	DOC5_DM,Jockey,LINE	2.2	14.35	1	chr3R:2496971-2497021	13644	DOC5_DM,Jockey,LINE	3.6	28.3	17.3764
40	chr3R:2513049,T/A; chr3R:2513120,G/A	chr3R:2513049-2513120	72	DNAREP1_DM,Helitron,RC	14.7	52.19	1	chr3R:2505565-2505636	7484	DNAREP1_DM,Helitron,RC	13.7	52.19	NA
41	chr3R:2675362,G/T; chr3R:2675427,A/G	chr3R:2675362-2675427	66	HMSBEAGLE_I-int,Gypsy,LTR	18.4	5.38	1	chr3R:2666748-2666813	8614	HMSBEAGLE_I-int,Gypsy,LTR	18.4	5.38	25.7587
42	chr3R:31333893,C/T; chr3R:31334418,G/A	chr3R:31333893-31334418	526	Copia_I-int,Copia,LTR	0.2	99.98	3	chrX:4285732-4286257	interchromosome	Copia_I-int,Copia,LTR	0	99.98	9.83586
43	chr3R:31893923,T/A; chr3R:31894665,G/A	chr3R:31893923-31894665	743	ROO_I-int,Pao,LTR	1.3	60.37	3	chr3R:11385654-11386395	20508269	ROO_I-int,Pao,LTR	0.9	91.19	39.5019
44	chrX:16229141,G/A; chrX:16229519,T/C	chrX:16229141-16229519	379	ROO_I-int,Pao,LTR	1.2	71.73	36	chrX:14106687-14107065	2122454	ROO_I-int,Pao,LTR	0.7	91.21	39.5019
45	chrX:21702579,C/T; chrX:21703117,C/T; chrX:21703786,T/A	chrX:21702579-21703786	1208	MDG1_I-int,Gypsy,LTR	1.1	39.21	23	chrX:2845702-2846909	18856877	MDG1_I-int,Gypsy,LTR	0.6	82.63	48.1056
46	chrX:21706071,G/T; chrX:21706164,T/A; chrX:21706193,T/G; chrX:21706279,T/C	chrX:21706071-21706279	209	STALKER4_I-int,Gypsy,LTR	11.2	31.58	1	chrY:2326948-2327041	interchromosome	STALKER4_I-int,Gypsy,LTR	3.2	95.64	62.3216
47	chrX:22230257,C/G; chrX:22230388,C/A	chrX:22230257-22230388	132	Gypsy_LTR,Gypsy,LTR	19.4	89.21	3	chrX:22225260-22225391	4997	Gypsy_LTR,Gypsy,LTR	19.2	89.21	48.6951
48	chrX:23359736,C/G; chrX:23359701,T/C	chrX:23359701-23359736	36	ROVER-I_DM,Gypsy,LTR	21.9	63.67	6	chrX:22432496-22432531	927205	ROVER-I_DM,Gypsy,LTR	21	23.21	66.6826
49	chrY:221902,T/C; chrY:222171,T/C	chrY:221902-222171	270	Gypsy2-I_DM,Gypsy,LTR	7	19.62	1	chrY:214924-215193	6978	Gypsy2-I_DM,Gypsy,LTR	7.1	19.62	21.2536
50	chrY:275016,A/G; chrY:275562,C/T	chrY:275016-275562	547	DM412,Gypsy,LTR	7.4	46.3	1	chrY:259576-260122	15440	DM412,Gypsy,LTR	9.4	30.4	32.5257
51	chrY:3542120,G/A; chrY:3542172,A/C; chrY:3542316,T/C; chrY:3542329,A/C; chrY:3542439,G/C	chrY:3542120-3542439	320	FW_DM,Jockey,LINE	1.8	60.23	1	chrY:3544968-3545287	2811	FW_DM,Jockey,LINE	2	57.23	48.24
52	chrY:3545997,T/C; chrY:3545999,T/C; chrY:3546100,T/C; chrY:3546150,T/C; chrY:3546176,A/C; chrY:3546191,C/A; chrY:3546256,A/C; chrY:3546342,G/A; chrY:3546454,A/G; chrY:3546497,C/A	chrY:3545997-3546497	501	FW_DM,Jockey,LINE	2	57.23	1	chrY:3543151-3543649	2783	FW_DM,Jockey,LINE	1.8	60.23	48.24
53	chrY:3549851,G/C; chrY:3549951,T/G	chrY:3549851-3549951	101	DM176_I-int,Gypsy,LTR	2.3	16.57	1	chrY:3552245-3552345	2394	DM176_I-int,Gypsy,LTR	1.8	57.1	12.9929
54	chrY:3552953,G/A; chrY:3553005,A/G; chrY:3553019,A/G; chrY:3553170,G/A	chrY:3552953-3553170	218	DM176_I-int,Gypsy,LTR	1.8	57.1	13	chrY:3550553-3550770	2351	DM176_I-int,Gypsy,LTR	2.3	16.57	12.9929
55	chrY:3574191,G/A; chrY:3574209,C/A; chrY:3574244,A/G; chrY:3574278,A/G	chrY:3574191-3574278	88	Copia2_LTR_DM,Copia,LTR	2	99.49	23	chrY:1796869-1797005	1777289	Copia2_LTR_DM,Copia,LTR	0	90.4	48.9935
56	chrY:504486,A/G; chrY:504538,C/G	chrY:504486-504538	53	BATUMI_I-int,Pao,LTR	6.9	8.82	8	chrY:816871-816923	312385	BATUMI_I-int,Pao,LTR	13.3	24.87	41.2731
57	chrY:504886,C/G; chrY:504990,C/A	chrY:504886-504990	105	BATUMI_I-int,Pao,LTR	6.9	8.82	1	chrY:2735599-2735703	2230713	BATUMI_I-int,Pao,LTR	6.8	51.45	41.2731
58	chrY:610117,C/A; chrY:610118,C/A; chrY:610119,A/G; chrY:610149,G/A	chrY:610117-610149	33	Gypsy12_LTR,Gypsy,LTR	20.8	19.35	1	chrY:605073-605154	5005	Gypsy12_LTR,Gypsy,LTR	21.3	19.35	35.6327
