# Supplementary material for: Low-input PacBio sequencing generates high-quality individual fly genomes and characterizes mutational processes
Source: Nat Commun. 2024 Jul 5;15:5644. doi: 10.1038/s41467-024-49992-6 (PMC11226609; doi:10.1038/s41467-024-49992-6)
Supplement: Supplementary file 10 — Supplementary Data7 [file 41467_2024_49992_MOESM10_ESM.xlsx]

## Sheet: Supplementary Data 7
Line	Contig	Length (bp)	Annotation
ISO1-1	ptg000029l	9021	chrUn_DS485270v1:1-1183 (CAAGA repeat)
	ptg000054l	20324	chrUn_DS485270v1:1-1183 (CAAGA repeat)
	ptg000060l	9937	chr4:797426-798097 (TATTATAT repeat)
	ptg000079l	85189	Y_linked
	ptg000122l	5007	chrUn_DS485255v1:557-968 (TAACATAGAA repeat)
	ptg000131l	10034	chrUn_DS485255v1:557-968 (TAACATAGAA repeat)
	ptg000134l	2838	chrUn_DS485255v1:557-968 (TAACATAGAA repeat)
	ptg000205l	27153	Y_linked
	ptg000226l	19004	chr2L:20018077-20018361 (CTAT repeat)
	ptg000229l	6458	chrUn_DS483998v1:48-3313 (TATTC repeat)
	ptg000240l	16321	chrUn_CP007088v1:1-366 (TGTCTT repeat)
	ptg000243l	22068	chrUn_DS484007v1:1-647 (CAAGA repeat)
	ptg000264l	20382	chrUn_CP007088v1:1-366 (TGTCTT repeat)
	ptg000287l	6765	chrUn_DS485255v1:557-968 (AACATAGAA repeat)
	ptg000293l	9892	chrUn_CP007101v1:422-788 (ATATTTT repeat)
	ptg000294l	3883	NA (GTTTTAT repeat)
	ptg000295l	8379	chrUn_DS485270v1:1-1183 (CAAGA repeat)
	ptg000314l	23184	chrUn_DS485270v1:1-1183 (ACAAG repeat)
	ptg000332l	15076	chr3R:5145554-5145578 (TATATGTTTTA repeat)
	ptg000338l	9622	chrUn_DS485255v1:557-968 (TAACATAGAA repeat)
	ptg000340l	13141	chrUn_DS485270v1:1-1183 (ACAAG repeat)
	ptg000341l	15010	NA (TGTTTAT repeat)
	ptg000357l	4879	chrUn_DS485255v1:557-968 (TAACATAGAA repeat)
	ptg000364l	24964	chrUn_DS484663v1:1-1714 (GATG repeat)
	ptg000376l	19525	chrUn_DS485270v1:1-1183 (ACAAG repeat)
	ptg000382l	8102	Y_linked
	ptg000391l	10924	chr2L:20018077-20018361 (CTAT repeat)
	ptg000393l	7554	chrX:1505787-1505831 (TGTTG repeat)
	ptg000395l	6887	chrX:1505787-1505831 (TGTTG repeat)
	ptg000423l	7871	Y_linked
	ptg000430l	36248	chrX:23020452-23021845 (GATA repeat)
	ptg000442l	3282	Y_linked
	ptg000448l	3419	chrUn_DS483998v1:48-3313 (TATTC repeat)
	ptg000449l	6269	chrUn_DS484663v1:1-1714 (AGATG repeat)
	ptg000452l	8245	chrUn_DS484663v1:1-1714 (AGATG repeat)
	ptg000465l	1624	chrUn_DS485773v1:1-1054 (ATAAT repeat)
	ptg000471l	9974	chrUn_DS483562v1:41318-50625 (TAAGA repeat)
ISO1-2	ptg000032l	16415	chrUn_DS484370v1:3-2239 (TATTC repeat)
	ptg000051l	20941	chrUn_DS485255v1:557-968 (TAACATAGAA repeat)
	ptg000081l	19212	chrUn_DS485255v1:557-968 (TAACATAGAA repeat)
	ptg000099l	9455	chrUn_DS485773v1:1-1054 (ATAAT repeat)
	ptg000114l	6487	chrUn_DS485255v1:557-968 (TAACATAGAA repeat)
	ptg000130l	18763	chrUn_DS484490v1:1-1991 (TATTC repeat)
	ptg000154l	19707	chrUn_DS485255v1:557-968 (TAACATAGAA repeat)
	ptg000167l	13105	chrUn_DS485255v1:557-968 (TAACATAGAA repeat)
	ptg000175l	9086	chrUn_DS485255v1:557-968 (TAACATAGAA repeat)
	ptg000176l	20489	chr2L:20018077-20018361 (CTAT repeat)
	ptg000247l	5906	chrX:1505787-1505831 (TGTTG repeat)
	ptg000248l	3978	chrUn_DS483906v1:1-684 (TATTA repeat)
	ptg000275l	16714	chr3L:16178715-16178746 (TGTTG repeat)
	ptg000277l	16018	chrUn_DS485255v1:557-968 (TAACATAGAA repeat)
	ptg000300l	17613	chrUn_DS485270v1:1-1183 (ACAAG repeat)
	ptg000303l	11034	NA (ATCT repeat)
	ptg000305l	4881	chrUn_DS485255v1:557-968 (TAACATAGAA repeat)
	ptg000317l	9178	chrUn_DS485255v1:557-968 (TAACATAGAA repeat)
	ptg000328l	2987	chrUn_DS483906v1:1-684 (TATTA repeat)
	ptg000334l	28735	chrUn_DS483998v1:48-3313 (TATTC repeat)
	ptg000352l	8353	chrUn_DS483998v1:48-3313 (TATTC repeat)
	ptg000375l	7221	chrUn_DS485255v1:557-968 (TAACATAGAA repeat)
	ptg000381l	8174	chrUn_DS483998v1:48-3313 (TATTC repeat)
	ptg000384l	7299	Y_linked
	ptg000399l	8901	chrX:1505787-1505831 (TGTTG repeat)
	ptg000400l	2227	Y_linked
	ptg000405l	14718	chrUn_DS485255v1:557-968 (TAACATAGAA repeat)
	ptg000413l	5640	chr3R:5145554-5145578 (TATATGTTTTA repeat)
	ptg000417l	5884	chrUn_DS485255v1:557-968 (TAACATAGAA repeat)
	ptg000458l	6198	chrUn_DS485255v1:557-968 (TAACATAGAA repeat)
	ptg000468l	11944	chrUn_DS484007v1:1-647 (CAAGA repeat)
	ptg000478l	14907	chrUn_DS485270v1:1-1183 (ACAAG repeat)
	ptg000493l	2466	chrUn_DS483906v1:1-684 (TATTA repeat)
	ptg000499l	17864	chrUn_DS483998v1:48-3313 (TATTC repeat)
	ptg000517l	7418	chrUn_DS483998v1:48-3313 (TATTC repeat)
	ptg000519l	9916	chrUn_DS484663v1:1-1714 (AGATG repeat)
	ptg000521l	5588	chrUn_DS485255v1:557-968 (TAACATAGAA repeat)
	ptg000522l	4226	Y_linked
	ptg000526l	3053	chrUn_DS483906v1:1-684 (TATTA repeat)
	ptg000527l	15607	chrX:11833485-11833527 (CAAAA repeat)
	ptg000528l	12427	chrUn_DS485995v1:1-262 (ACAAC repeat)
	ptg000529l	3897	Y_linked
	ptg000536l	16531	chr2L:20018077-20018361 (CTAT repeat)
	ptg000541l	18223	chrUn_DS485566v2:14-383 (GTAATTTA repeat)
	ptg000551l	12458	chr2L:20018077-20018361 (CTAT repeat)
	ptg000558l	5313	chrUn_DS484663v1:1-1714 (AGATG repeat)
	ptg000573l	8869	chrUn_DS484370v1:3-2239 (TATTC repeat)
	ptg000575l	2471	Y_linked
	ptg000582l	8152	chrUn_DS485255v1:557-968 (TAACATAGAA repeat)
	ptg000591l	4591	chrUn_DS485270v1:1-1183 (ACAAG repeat)
	ptg000592l	4071	chrUn_DS485255v1:557-968 (TAACATAGAA repeat)
	ptg000598l	2309	chrUn_DS483906v1:1-684 (TATTA repeat)
	ptg000608l	10106	chrUn_DS485270v1:1-1183 (ACAAG repeat)
	ptg000617l	13276	chrUn_DS485255v1:557-968 (TAACATAGAA repeat)
	ptg000618l	10757	chrUn_DS485270v1:1-1183 (ACAAG repeat)
	ptg000620l	6915	chrUn_DS484366v1:58-2253 (TTCTA repeat)
	ptg000629l	6224	chrUn_DS485255v1:557-968 (TAACATAGAA repeat)
