# Supplementary material for: Low-input PacBio sequencing generates high-quality individual fly genomes and characterizes mutational processes
Source: Nat Commun. 2024 Jul 5;15:5644. doi: 10.1038/s41467-024-49992-6 (PMC11226609; doi:10.1038/s41467-024-49992-6)
Supplement: Supplementary file 12 — Source Data [file 41467_2024_49992_MOESM12_ESM.zip › Fig2a.txt]

ISO1-1	ISO1-2
2758	2816
3063	5155
2836	7821
4657	3531
4691	5464
695	6451
5441	1784
4898	4243
4750	2297
2658	2192
3592	5650
2748	5200
2314	4661
3928	3122
6385	5998
3842	2196
4166	2527
4951	5094
5763	4524
4258	4648
1318	5633
3490	3625
3530	6046
4366	2530
4447	3674
4113	3025
9814	8113
3029	3663
3920	2456
2882	6322
4611	3903
11982	8494
6458	3471
4808	4480
5510	3364
7331	1041
6486	6874
1967	3137
3953	5986
7104	5229
1886	3477
6188	5534
6332	3683
5222	8410
5896	10755
9995	7573
3522	7040
2558	12241
4022	3033
7705	2363
3080	9168
4955	4664
5047	5785
3754	7683
4005	7063
5440	3830
3522	4132
4073	2917
3903	5366
5857	2414
3565	1107
6665	3087
2893	3899
5570	3402
7520	4191
2244	6750
5266	3060
4946	6894
4748	6060
6500	2041
6383	13141
4135	8683
7501	3518
3916	5038
4378	4870
1841	3582
4327	6616
2969	3418
4852	6751
3071	2940
3757	3522
3796	4020
2575	2463
4480	5538
4731	6738
10768	3424
4231	2477
493	4915
4294	4542
4473	4696
7727	3088
3549	1765
3775	2551
3089	6643
1776	5188
3651	2285
5098	2375
4781	7384
14080	3365
5704	2980
3224	2764
8193	8004
4905	4043
3576	2299
4490	3118
5243	9702
8126	2868
5063	6741
5451	2206
9485	2769
6619	5603
2636	5103
4639	7931
4142	1575
10035	2430
3996	6071
3302	3243
4712	2601
4260	3615
4802	4647
6050	5835
5492	3741
4578	3459
4803	2695
8183	1955
3994	3253
5981	4068
5348	6644
5635	2376
2751	5145
4156	2474
6244	3489
4241	3426
4380	3258
6452	5534
5472	5878
2590	3194
3461	2503
4997	5446
578	10531
10845	2284
6905	7095
6287	3529
4160	6625
3686	3523
6855	2813
2935	3020
4238	5233
4542	11957
2548	2105
5742	4895
6830	3953
5303	5451
2142	2106
4442	8182
8643	4256
6320	3072
5160	4190
3589	1684
3739	8685
4661	6441
1032	622
5145	5987
4367	3274
4454	5087
7297	3950
3734	3062
4723	3779
4387	4694
7675	10541
4333	9840
2902	3220
4882	6915
13815	3977
2617	5610
4406	1995
8594	7195
6906	5402
1409	10669
5167	2789
3318	6312
5964	3867
5499	4280
6922	7218
4047	3482
5074	2608
3762	2664
5776	2356
1950	2787
9995	7673
6525	3614
4494	3122
6917	6179
2679	6627
209	1713
3268	7858
6092	3289
6588	6226
3631	6506
4939	6547
4634	9445
6563	5270
1776	3690
5231	5559
6286	3502
10662	6297
3952	3732
2028	1989
5673	4447
5207	1735
7913	5800
2392	2446
6318	8562
5178	10108
1996	2043
4708	6749
4948	6051
5295	6061
6218	2333
4239	4448
4371	5366
6327	4573
4577	4633
4258	3108
2000	6275
4331	5023
3975	5129
5766	5990
4722	6609
1573	4548
8279	2339
5287	4639
5775	7549
4110	5444
10161	5271
7335	2741
3207	3000
5399	7933
4999	3666
4776	2636
4128	7939
5075	3625
6546	2997
3537	2823
8095	1758
4960	3873
4043	8897
4294	6130
6005	3856
8979	9674
5027	3515
4522	2766
5455	3137
2587	3742
5522	1720
5013	2880
6448	2928
3097	6749
4161	2322
7750	6865
4738	3282
10019	6516
4803	1922
7922	4612
3637	5938
2383	2078
2787	3683
3098	5369
7260	9827
5577	4192
2681	2070
4690	1965
7855	4870
5663	4461
7596	2350
7126	2620
3910	8214
4031	8174
3747	2647
8369	3960
2739	9324
4100	5188
1716	4653
5821	8104
679	3428
3376	8923
6757	3860
3424	4625
3181	2200
2328	3307
3925	3710
5612	4702
2927	8852
5574	2877
6589	3515
7611	1465
2901	5412
3207	2599
5179	4283
3724	6823
5506	3445
5353	1829
2735	5242
5155	3263
11814	4893
7051	3419
6328	1733
4244	8820
2337	2498
4109	2345
5985	2611
3938	5695
4845	4320
3473	4748
6506	6588
5480	3196
3269	3394
2611	1922
7413	3743
1960	4822
2729	4592
3902	3959
2814	3595
4817	6622
2750	6298
7735	4307
4175	5988
6196	3078
4299	5881
5337	5138
4761	5213
4187	3052
4217	4032
2288	6075
3190	3105
321	2504
5142	3313
2375	4940
2737	3669
3793	1593
1492	2586
4367	6972
5869	5367
9590	2289
3312	4643
5402	2827
4982	6654
3225	2459
7386	6145
3667	2351
5876	3204
1217	4478
10484	8568
2388	3919
4565	3478
3113	3261
11253	3629
3751	5044
4799	4945
6755	1085
6183	4553
5691	6811
4003	2689
6559	4836
5702	7809
3649	2554
7210	4819
4583	4656
2185	9007
2916	3485
507	4102
1624	4335
6096	2660
7018	3077
2821	893
4735	1957
5617	4143
3201	3477
4992	2369
4976	6080
7278	7225
2824	3954
4108	10153
10586	2434
7972	2707
4676	4410
7282	4643
10819	4902
3008	4267
2477	8219
5468	4738
2233	7112
4228	4226
7250	5009
4128	3605
6917	4537
4353	3308
3683	2014
4456	6193
6079	8487
3784	1736
5889	2641
6545	1228
7389	2034
3605	8246
7173	3525
3979	5835
3410	7142
7348	4142
2971	3030
2952	5589
4905	5164
4773	2217
3587	2573
8709	5299
6457	9959
6128	5524
3478	5250
6683	2773
5624	6639
6928	7709
3352	5199
6036	5315
2295	6031
3365	1431
5269	2484
3371	4028
4013	3338
4249	2907
1701	3533
4768	3120
4766	2466
8077	1771
5067	2237
4618	5920
3020	6220
6551	4250
6654	4654
2750	6332
13805	3601
5631	4670
2196	2829
5306	3004
6260	3871
3676	3286
3166	4974
946	3339
4540	5388
6336	5192
7827	4735
4948	1030
5941	5604
4276	5964
8319	2099
3526	2671
4180	2006
4648	3717
2158	4335
4607	3854
4621	3039
2117	2328
6682	4557
5995	3532
5506	2846
4514	1881
4469	5047
4162	4943
7589	5269
4452	3530
8180	6411
2926	4689
5375	1134
2716	3156
4268	677
3386	2602
4549	2895
6599	3120
577	3662
7074	3177
4575	1942
319	3820
3883	4953
7440	9868
6923	4860
4662	1301
4757	2672
4661	6450
4525	5934
5227	6153
8770	4041
4612	6160
4767	4372
4406	2064
5423	6175
5011	3180
4514	3186
3417	3809
2538	6281
13616	4964
5645	2337
2617	6543
12426	4297
3436	3133
3290	5848
4265	2952
4049	6028
8534	4248
5564	3373
3776	1052
3553	5262
7565	6441
7904	3758
3855	5746
5231	3810
4840	2693
2796	4405
2081	5099
6549	2316
4501	3249
1657	5926
3778	3007
3374	1228
5656	7882
5380	10172
3874	4923
3559	5282
4255	2394
2292	4556
11598	3611
4011	4799
2519	3484
6172	7026
4423	5044
5901	2709
4540	2202
3807	8557
3660	3262
6462	3770
1926	2209
5253	3999
1944	2961
7840	4238
2079	5484
3552	7750
5399	3558
4940	4897
5800	6148
7354	3149
3508	2424
3674	7631
6775	2207
7195	3662
10454	3415
1073	4305
2687	3214
5049	7619
7527	4619
5342	8331
5567	14613
3637	2229
2920	2396
4365	4753
2209	3066
2942	4613
5489	4749
2994	3049
4045	2748
7171	7976
4649	2738
2396	2202
7368	5122
12464	3825
6512	3675
2810	2632
6188	5707
4702	7816
3085	2352
3198	4317
2804	3620
3487	2559
6972	3281
4823	3359
4131	6373
3530	4212
4985	2997
5630	4374
3856	3019
2695	4382
7596	8482
6767	1316
6217	7729
5433	488
5418	4800
5583	6587
7066	3198
6258	10069
3861	12723
3236	7949
3339	3643
2804	3602
5431	5973
7282	4595
4692	3334
6048	4504
5625	5569
4028	3129
3271	1805
4727	6776
6699	4381
2274	8305
3727	6876
7717	5007
7009	2569
1659	6864
978	1766
6670	4297
2844	1836
7346	2042
4331	6399
8337	4378
5051	2057
4795	2909
6528	2602
3989	3982
3472	2114
4368	4815
9706	4369
3575	1760
7747	5165
5062	4918
3737	5117
2017	6239
8239	6247
5868	2429
5534	4496
4699	7051
4340	4789
4045	3880
7351	2904
4868	3504
6103	5585
3517	4018
9908	4994
4604	5812
9361	7504
4620	5455
6240	2501
3412	4927
4135	3406
9928	4473
2832	6170
7977	1968
830	3681
2338	7949
3302	2616
4280	3967
5808	4929
3294	4840
3261	2742
6836	7770
5149	4957
3883	3971
2611	9620
4957	3475
4143	4020
4948	2065
6680	1622
8588	3887
5700	4398
3369	5599
7113	7214
3398	2333
14205	2858
6662	12514
5364	4053
4871	3899
2697	1558
3472	6057
7909	3067
8182	1458
5166	6175
2358	5547
4149	4174
2702	11464
6067	5503
6755	3234
5217	5374
5864	2537
6236	2874
2398	2971
5698	3094
5377	15709
2576	1223
5378	2792
4346	583
2581	2827
2346	2288
6648	2856
3794	6647
5926	5135
1830	2633
9737	3056
4721	3789
3565	4770
5953	8549
3027	3314
5058	4845
9213	3846
3174	4628
2566	7110
5646	8195
6112	3194
3573	4755
3196	3694
4551	5366
4995	6623
1939	6889
6254	3068
4006	3751
6041	4852
2019	3214
2797	4735
5329	3195
3432	4003
3390	2230
6370	7420
8125	6410
2621	4082
2256	4507
4672	4857
2627	2070
3092	4692
4415	2571
3436	2940
3339	4545
6397	4170
3546	2196
4628	2519
6311	1634
8005	3826
3374	3653
5411	2357
6216	6278
3477	4346
5520	6413
6086	3681
4325	4711
3346	4657
4552	3010
3487	8916
12964	1792
3657	6106
4433	2396
5879	5644
4211	3041
4425	3957
7132	2089
2646	4519
3054	1910
3923	2924
2631	3588
11958	4827
2820	6475
5770	6613
6797	3879
6684	3972
4711	6436
5254	1965
4556	4943
6347	4368
5162	3417
6595	2886
1911	5347
7456	3424
4071	9157
6394	3672
2618	3738
7524	4402
2365	3534
6928	337
2133	4997
4584	4333
4932	7931
6409	3676
6239	2926
11689	3446
2259	3666
16064	3965
1595	2688
4046	2066
5244	4772
3489	3192
3707	9759
7655	4671
11978	4972
3162	3580
2004	10005
6357	2773
2640	4053
4086	4335
3462	3350
3443	4269
2512	2538
4606	3508
6499	4492
5716	6335
3965	3918
4171	4094
7124	7233
5134	3019
7557	2063
4819	9621
4047	8085
10840	5885
3563	3336
5511	3879
2431	4541
14647	4441
6902	1778
1768	2663
4260	3696
2670	2973
4546	4650
3499	1458
2577	11365
5967	2823
7073	3589
3191	7326
3260	3154
5453	1364
8066	2668
3952	3103
6358	5618
6734	3030
5738	4197
3069	3310
4835	3161
5544	7844
7576	3464
4136	6177
2556	6165
6336	3744
2770	2043
5322	2524
3424	2424
5428	2809
9999	3703
5313	5160
3870	5571
2308	4163
7108	1161
8392	2214
2528	3003
3157	4188
4260	4174
5141	828
3387	3082
8900	6166
7110	6243
1912	3859
5183	1917
3497	3228
6188	3528
6630	3381
7801	2101
182	7188
3234	3901
3163	3430
6309	5347
3945	3781
3875	5836
4048	2831
6667	4580
5079	6102
3644	2622
4072	3434
4519	2352
6157	4567
7489	3516
7749	4820
4119	3303
5771	5963
7933	1310
8077	2478
11295	4322
3831	5286
7558	1775
7938	4638
2581	4849
5984	2554
1045	2466
1803	2880
6522	3482
10807	8985
3401	5456
4810	4231
3002	2464
5819	6043
6884	4693
6531	3931
2954	1214
4074	2411
3138	6302
10689	5268
4317	4329
3019	1397
5266	2752
2644	6920
5163	4718
3206	4745
6475	3650
7088	7389
4516	3257
7504	8027
5279	9944
6186	3222
6257	3304
4805	4168
7071	6521
6763	1451
4724	4805
4037	2844
4135	4883
6344	2608
5428	2030
567	2226
5747	3641
3141	3594
4757	2741
5685	6068
4138	2324
330	5272
6096	4677
3989	5467
8701	10536
3281	5928
4366	3101
486	8162
6559	2979
8059	6429
4848	3417
7233	4143
4200	11585
4828	5510
188	3863
3185	3269
2057	5191
2934	2985
2905	2937
3594	2030
8244	4014
5859	6932
13144	4011
3109	9636
3605	6853
3255	3115
2491	7721
6168	4192
6045	4362
2933	5742
1170	2799
3504	2905
4489	3915
5156	5063
4667	6050
5706	2761
7994	2665
3419	2178
7408	6134
6312	5271
2347	5850
5054	4180
2281	2006
1297	6350
4115	4942
2686	4616
2809	3447
5005	4845
7103	5136
4842	4261
1699	2967
615	2936
3179	2357
3728	4768
3815	4717
2330	2375
3954	4534
2217	3324
5743	2961
3539	4931
4762	3006
5128	4878
4247	2772
4676	2557
3221	1668
5684	3633
4244	3683
3392	3059
3609	7410
3054	9979
4752	3266
5882	8676
3020	4512
3221	1298
6082	3726
2467	6195
7688	1896
4572	3266
5405	3760
4318	3799
6084	3835
5046	7888
7897	3931
8693	5910
2447	5398
4685	4752
3424	5757
5487	1271
7265	2931
3303	3783
4302	1364
6655	5364
4207	6888
7591	2640
4642	6767
5474	2635
5123	4096
4714	4257
3855	4523
2152	1083
3610	2409
4979	5586
4968	3611
6913	4591
5354	13339
4981	3089
6898	2841
4803	6220
3478	12995
3955	7610
8203	3090
9858	6363
6090	4554
5136	4683
3607	4500
5913	2214
5686	4918
3344	3796
4017	1389
5343	5769
5253	4940
5449	5705
6255	3641
8149	4567
4162	1754
8298	5480
7081	4455
5578	7669
5533	4686
3763	3077
6361	6240
2593	4414
10681	3593
5670	6430
9873	2979
6399	4712
6322	3754
2679	6296
3692	4462
6698	2358
2965	11905
1926	2890
7538	3544
3493	2075
5023	3581
9678	9647
5898	5036
4326	2879
5460	6474
5548	2114
4479	2834
4667	3652
4099	3078
3059	735
3612	3604
7481	3133
3424	4433
4217	6385
4516	10540
4326	2867
3428	3730
5828	3071
1554	1736
3303	2715
2533	3268
5373	4409
3259	5390
3104	1510
5130	10702
5097	4719
5102	4046
4394	3246
5743	2370
2937	3973
4220	4412
3790	2885
9525	1928
7492	5412
4114	4670
2937	4109
3483	1210
6104	3785
4376	6116
2157	3673
5484	2410
4593	15506
2488	2308
4404	2781
4079	2794
3388	7558
2940	2935
2493	3370
2393	5391
4177	6867
4656	3667
4339	2902
1550	1562
3261	5592
4855	3033
3891	2519
2362	4267
4209	5105
3585	2239
4772	6109
3508	3665
3509	9594
6739	4540
5206	1325
5149	3870
4742	6777
3941	4741
7683	3585
3238	4280
3725	2785
5859	5241
8677	6327
4503	2357
2368	5308
4037	9909
7509	6393
2682	10016
2790	5102
6702	6182
3715	4789
2049	7766
3117	790
3045	2241
2085	1610
4677	3531
3001	3716
1773	7109
4582	2862
2723	3856
5732	2728
3829	148
5936	5413
3468	3217
5611	3400
3332	5212
5513	5461
3703	4116
3284	9189
5070	4347
3818	4260
2467	9559
6169	5539
3177	6316
3701	3002
2595	3940
2154	1870
4438	6690
5530	3222
2290	2863
5638	4347
6136	4303
4574	5697
4180	1641
10668	4270
3678	3712
6859	1953
9256	6689
4219	3439
3703	2508
7623	4901
5856	6566
6282	2837
5707	5109
2821	4050
4116	3927
4021	3656
4834	4322
8304	5387
5704	2887
6955	13564
3886	11086
6140	3186
2982	2575
3998	2024
6222	4203
3077	2134
3362	1858
3254	1828
5620	3104
6083	2338
4031	2621
3311	2732
5102	3071
7502	7172
5555	3085
8027	3305
3808	4368
5563	3095
4466	11479
5996	7355
3835	5686
5278	4049
7933	3153
3936	5730
5905	2277
6160	2546
6178	4008
6207	7186
3439	3537
4538	3282
5809	10171
3636	3178
2361	2845
6129	9004
3493	10087
4499	3721
7235	2240
2967	7969
5893	4912
8321	5024
5313	6038
6741	15824
6627	6648
2557	1440
3788	3760
3388	5208
3090	2842
3161	7581
3761	2059
4442	3455
4798	3003
4026	2135
5468	3249
3964	4803
5701	2335
6390	2526
6948	9230
4487	823
5002	5840
3445	3655
3461	6665
3885	1132
4470	5007
3588	1717
3629	7303
3987	4452
6163	5293
2230	4553
2349	3761
7076	9864
5439	6193
5080	2818
3924	6691
3729	2688
2473	4062
10959	3607
6863	3239
4456	10906
3926	3713
4237	2624
6544	1963
15826	4829
3214	5472
5608	2740
4372	2789
4369	7593
4984	8452
5945	4888
5122	3043
3108	5195
84	3775
4299	5272
4474	5273
3759	1910
4427	10169
3951	9951
6813	2226
4045	1951
8232	3106
6003	5913
181	4141
3473	2194
4596	5960
4639	6220
4292	4598
5235	4717
4046	7266
5407	2610
3150	2001
2952	5005
923	3741
5664	1929
7541	3574
4026	3103
3184	2662
1418	3997
3030	4284
3476	2280
7610	2664
8459	2251
3173	4945
10232	3009
6645	6641
6579	4137
3151	3369
7349	6034
4081	9267
6746	4834
5991	3319
8664	5093
11393	6614
7248	9606
3225	7808
2413	4329
5889	3180
3222	7107
4662	5504
362	9187
5820	4345
3334	5675
5808	2266
7456	7448
3813	6901
5430	3689
4794	5294
6007	8409
3065	4550
4444	2591
4180	5059
3128	2385
2007	3117
3323	4422
4186	8250
3164	4337
10010	3591
3806	2661
3490	9249
4359	4325
1579	5684
5139	2305
4343	3433
2061	2548
6747	4322
4322	3842
5192	2565
3727	3193
3609	3889
4641	4240
2365	2547
4979	2812
6592	5307
3758	2777
4202	4409
3847	4473
3975	4104
8672	4180
5706	3774
3693	3992
3268	2881
5648	3678
5731	2155
4101	3926
2474	3157
2973	6716
2428	5418
4857	2696
4817	7591
6226	3945
5276	4495
3078	4457
4072	4595
1804	2185
4493	6063
2698	3233
4399	3930
12896	3506
5020	3697
4125	4059
7433	2909
2557	2914
4284	4694
6626	3394
7084	5854
4170	2501
4657	3025
6466	1538
4025	7843
1965	1914
4112	3514
5797	5971
7237	4453
5900	2912
8846	6935
2341	2261
4750	4140
3770	5397
6495	3805
5360	2163
2954	6514
1583	5492
7296	6787
4556	3036
1636	6097
6066	7917
5463	7147
6651	6274
2461	4553
3341	2656
6963	3851
8134	3005
6211	5064
10048	6656
3774	3126
4769	3209
7857	2936
5611	3998
3692	2814
7966	2886
6528	3368
7345	4568
5169	4954
6930	3674
4674	1693
4240	4424
3344	4611
4720	3073
7811	4838
3703	6430
6315	7995
8338	10312
2639	4032
6161	4254
4686	3520
4577	4286
4743	11368
2116	2276
7245	7197
690	2782
9087	7889
2969	1941
4009	2858
6287	5601
5233	5664
9115	10794
4828	4081
3197	5063
6770	3651
6172	7988
4846	6626
2749	4229
4284	5904
3863	9972
2951	3198
5477	2426
8969	3807
10714	6630
18499	10698
5270	5380
1602	5386
3773	3965
6423	2636
3667	3676
5761	6712
6642	2842
7413	1987
5323	2502
2798	2904
5676	5490
2646	4378
5910	3215
5921	11898
5276	3660
4481	10260
6959	6167
5570	7541
3344	3378
2284	7461
5267	3748
7717	2905
2541	4763
5029	3350
3827	3512
4112	3222
3080	3993
3870	6848
6332	5569
4741	7500
4131	4354
9797	5541
3610	2522
6278	426
1829	3861
3797	4279
6769	3061
9161	8906
4180	4800
6287	3729
8986	2617
4131	3649
4745	7155
3633	5504
5913	3109
4038	6034
2586	3049
4566	5037
10206	6753
5846	10521
3117	3691
4152	3976
3372	3367
6305	2938
4955	4891
5734	7515
6735	2806
5100	2067
6704	2690
6975	4427
8288	4736
7652	6765
4743	3053
4819	2190
4755	2127
3814	5401
7071	3841
4165	2628
7156	4334
6861	7786
4410	4081
506	5394
3391	2970
3384	5082
4274	3343
5915	2308
3602	4414
5494	3556
9815	1739
1020	3825
5291	2595
3461	4022
4301	3485
7067	2867
3797	9594
3812	5395
7529	4798
11986	2505
2500	3911
4939	3398
6363	893
4981	6164
4753	4791
7937	3902
2641	7203
6227	3675
3629	5270
6203	7194
7473	2655
4206	5267
8648	5745
3097	7295
5454	3458
4512	3721
3369	4930
5184	3641
3702	5918
6952	3618
2357	4508
8399	2714
6531	3750
7931	3090
7049	4329
2805	4830
3410	4682
4802	1941
3249	3988
4133	5237
3205	10061
3184	5641
4593	4782
4071	2592
5111	3789
4484	3049
6201	2597
2456	3530
3007	5241
2454	2885
4706	1320
4254	3043
6553	4809
13407	11336
7593	3410
2436	2789
8947	7415
4671	2365
4133	3562
1645	14619
4875	7775
5503	4305
4147	3500
5241	4042
8747	5559
3387	2808
5343	6450
5464	3197
4164	2491
5987	1895
4344	4420
4486	3278
2734	2961
4288	6006
6080	4759
2723	6257
3227	4701
5850	4337
1806	2289
7043	2143
327	4871
6198	2789
5191	4474
5561	5187
5917	10030
3154	4265
2771	3320
7214	4945
4165	3487
3104	2834
7276	4963
4174	5688
4609	2706
3618	2976
4159	3295
4746	4903
4805	5367
8967	8951
5735	1346
3759	3672
6762	9433
3346	4251
3692	8198
9774	3444
3100	2547
1978	2070
5106	8144
5560	2233
2384	3873
1930	5814
5461	847
4989	4344
7053	2927
9141	3681
4938	5798
4312	4036
2863	560
3848	2853
6603	2798
5098	1579
7678	5573
4305	6831
3448	4515
4097	3030
3521	3743
8407	5630
4150	5163
4679	3714
5801	6046
3444	4401
2809	10216
3351	3169
5252	6832
847	2890
4872	4905
3563	2922
3933	2017
4581	5984
3184	3476
2339	3730
3991	3619
5454	2597
2526	5091
6502	3949
2750	4151
4387	5845
6275	5329
4336	2456
5082	8345
3376	1963
3999	4914
5362	3964
6083	2830
5370	5440
8392	3345
5550	3661
4259	2832
4409	8324
4471	3403
4518	5264
4277	3636
3409	5105
4542	4602
3609	5350
5321	4250
3131	2830
3288	2225
3765	5137
2603	1933
3873	3798
3384	9481
2795	3607
3021	4887
3763	4213
933	4481
1165	5792
5276	3538
4692	3418
5060	3597
8665	3783
5299	3800
9543	2092
6278	10341
4349	3789
3354	3728
7575	2400
4262	2374
4097	4499
4496	3834
3720	9481
4507	2799
6683	5020
2167	3222
3973	3702
3711	4092
1939	1112
3710	3506
3397	3442
2163	4661
4664	2341
6735	4328
4597	1907
6637	8808
6168	7032
5782	6438
1206	3408
7381	6665
3377	6514
4869	3979
4566	3629
2448	3083
3321	4253
4149	4544
5003	5889
1632	4306
10009	6394
4714	4723
3196	4297
4586	2494
6194	5916
4091	2455
3620	3865
2325	1659
4082	7033
4144	2331
7078	4302
3559	3588
5574	1993
4913	5503
5045	3735
4028	8039
3135	8908
2079	3128
1776	5734
8966	2523
4877	1805
6700	4444
4159	2648
5833	6413
3961	3170
3850	4212
3669	7541
4921	2882
3217	3153
4497	3889
14046	2244
4685	3833
2204	6556
4435	4920
6987	4241
7336	3782
5321	2402
2357	3037
5616	7104
4680	6151
4323	6674
6851	4802
5498	5215
4632	6058
3599	3922
4203	7547
2723	4295
5224	3165
442	2985
2765	2993
5583	5984
6735	6183
1419	3621
5811	4342
1029	3694
3176	6849
6437	4428
3856	3032
6318	6278
5486	4917
8640	2791
3535	4185
8367	2787
4111	2691
2753	6749
5811	5622
8737	1718
603	5391
4385	3484
1988	2745
3217	2632
7564	5338
5320	3578
7796	1264
5255	3801
2776	5345
2889	10371
7164	3375
4726	6428
4162	2018
2481	3844
535	2573
2711	2885
4447	6090
5418	8006
2496	3861
7798	3052
3865	4393
6735	1848
3728	5887
4777	4471
3389	5896
5580	2066
9200	1861
3679	5019
7885	5361
10669	2019
2478	5693
4099	4748
6410	1382
2839	5463
5294	6312
4306	7343
3417	3311
6799	3910
5924	1954
4152	4202
6033	1826
3748	4372
4316	3742
1506	6340
5055	3941
4078	2937
3864	4533
5342	2278
5748	3919
5301	3905
2018	5961
8515	4289
4249	1824
2944	6537
4642	3307
3800	3898
3170	2900
4655	4712
8168	8736
3308	2650
3367	4457
8518	4888
5006	8279
10468	3390
2534	5632
4391	1642
5703	3823
3457	4658
3402	3323
5023	5743
4447	3441
2801	2407
3954	6852
3555	1103
4455	1696
4041	3147
2991	6393
2781	4638
2861	3829
5318	4635
4475	2057
4163	1314
8601	2002
5454	8235
10654	2509
4627	3373
5815	2314
9092	4732
5150	3214
5107	1107
5029	5236
7617	4674
5613	4200
7942	3237
5763	3591
4351	3445
4497	2733
2762	2678
6207	1824
3414	1029
5544	3971
3826	6853
3666	5812
3441	5054
5295	9375
3510	2146
5830	3191
3468	2470
5391	7714
5003	3773
1712	3884
3732	2568
3597	2447
3432	4098
3531	4170
5878	3131
5618	6941
3246	5398
3313	7473
5503	2486
9113	12627
1531	5087
5336	4350
2948	2991
5840	2392
2481	3660
3658	4591
2392	5106
4020	4548
3370	4519
4104	3879
3803	3233
8382	1384
3042	4508
8800	3686
9611	3571
6790	7606
6255	2809
4380	6270
5620	4612
4964	3827
5634	1910
6673	4565
5583	1989
2527	3674
8139	5156
3169	3192
12358	3320
5260	6734
3966	6541
1904	2322
7673	2012
2994	9501
4195	8966
5494	3737
8431	3514
4513	5208
4686	1214
[truncated: 998,000+ more rows]
