# Supplementary material for: Low-input PacBio sequencing generates high-quality individual fly genomes and characterizes mutational processes
Source: Nat Commun. 2024 Jul 5;15:5644. doi: 10.1038/s41467-024-49992-6 (PMC11226609; doi:10.1038/s41467-024-49992-6)
Supplement: Supplementary file 12 — Source Data [file 41467_2024_49992_MOESM12_ESM.zip › Supplementary Figure 4.txt]

aISO1-Anno	aISO1-PB
12989	9064
8049	8918
11063	12416
6815	12646
7447	11693
8663	9639
5806	10881
6020	9388
9332	11519
9242	15174
8113	10468
7031	9178
6464	10218
10379	13270
10351	12269
7170	15242
8759	9915
6005	10181
6291	11070
6941	16315
7846	10205
6216	12393
7791	9912
6269	12724
9095	10625
10635	10242
7775	8703
14658	10337
9978	9618
6788	9991
6022	9745
6219	12969
6724	8871
7210	10360
6520	8959
6658	12096
5996	11835
6480	14437
16207	9019
11345	8120
7093	14177
10860	13936
11547	9039
9681	9159
8872	12735
11853	9555
5830	12184
8621	9785
11584	13350
8465	9796
1311	13697
5991	9759
13670	13708
8174	16748
5784	11420
7967	17350
12033	10122
7707	13661
7382	9489
7000	10881
10113	12973
7550	10665
7668	11011
7011	11824
8346	10862
8432	14741
9208	13935
8792	11819
7939	10439
11008	11213
7583	11753
10450	16762
7831	9824
10943	9389
6090	13155
8418	9372
7785	7681
5937	12853
12788	9281
9248	12685
5790	8621
8750	15125
7324	11312
6292	12178
7462	15686
17591	8531
6689	10974
7635	10805
13952	11821
6465	10721
9534	11928
10236	10201
6578	11921
8346	13023
8761	10454
10086	11327
8897	16801
6109	10945
9029	8673
8228	10315
9821	13477
6644	12920
5861	13571
8256	11514
10763	10029
1305	9193
7858	13694
7868	12003
6038	11865
7978	13415
10762	13947
12447	10873
11875	15020
8871	16711
6194	11094
6595	10059
9131	5406
7345	8742
6212	15107
9671	10994
7712	11441
7467	15034
8144	8464
15843	13812
6278	12514
11050	13594
11706	11220
6622	14297
7756	10648
12046	10924
1295	16749
10768	13145
12150	9610
6405	13470
7247	10776
8243	11979
10212	14504
10921	13505
6788	14463
12372	11108
8113	12190
11052	10561
7781	10849
6425	13027
7107	12822
10002	10990
7607	11297
6937	9520
17906	12835
15273	11695
6701	13082
12253	10011
11081	9570
10190	11235
6963	12678
7285	17044
5936	14689
10267	8895
12082	11423
6385	7245
7370	10605
7982	17754
8039	9515
7328	8455
6702	11184
10136	13902
13092	17416
6069	9020
12926	8977
7201	8440
12510	11482
8659	10922
9205	10570
7910	8526
7291	11800
8812	9168
7673	10573
15565	8900
10274	13273
8037	9698
5870	11906
9017	9082
6212	12568
9931	15341
7863	12850
7084	9461
8953	15004
6684	9756
8978	14691
6794	9544
8421	10986
8378	10157
5996	9144
6081	15215
9415	14020
8418	10946
7003	10632
8512	6566
8294	14402
12597	13285
11208	8619
6751	9992
10626	11297
10430	14310
8727	14779
7459	13669
6390	12926
7410	10270
6132	12414
6859	8791
8385	9885
8749	12874
6337	11669
12165	8381
7580	11777
7829	9668
9261	15298
6976	13035
5964	14735
9723	8523
6830	13343
11807	9589
7335	8591
7475	14761
8893	13717
870	17669
14236	11129
6486	9066
5826	10249
7607	9206
11404	9468
7585	9679
12621	12805
8172	12036
15245	8844
8442	9148
8417	12718
10831	8773
7910	9719
8556	9478
10700	10044
6559	9362
8991	12200
5984	8710
6386	12078
8507	10702
13929	13092
9770	11967
8915	13020
10786	9904
11011	11697
7595	14030
5961	11417
8669	14805
7664	13940
10350	12270
9666	8150
6966	11726
7700	11956
6629	10997
7251	9335
7225	10616
5850	15572
765	11562
7598	9652
10826	9158
11861	9050
13541	7590
6109	14690
6821	12216
6580	12745
8377	9286
9764	9129
6456	11400
6837	11999
12440	12908
9231	9177
10451	10901
8654	9513
6080	10924
9199	9715
6823	11971
6874	10333
14434	10158
14598	10730
7394	9269
1893	10546
7536	11557
10475	15850
6601	8721
9129	14173
5795	9507
7315	13224
16270	10515
6821	16309
6977	12833
7643	11513
11855	16733
9511	8462
6651	12177
12396	15136
7484	12287
8242	10235
8458	11444
6218	10580
9193	11416
7813	11492
11283	13175
6458	10121
7285	15282
9487	9574
7129	11330
10864	10968
6379	6840
5963	11496
9241	13652
7739	11573
7240	10035
13254	13182
6757	14173
7466	10061
8325	11576
8932	9268
6631	10688
6202	10504
11527	11443
11570	12365
11438	12294
8998	12703
7164	9635
12867	14923
7549	11109
7285	9658
9397	10112
7726	10540
16731	12448
1678	12742
7162	10637
7272	8846
11134	10438
7501	10706
6579	8490
11486	12534
7476	11828
9918	11570
6825	10044
7312	12878
10199	10781
9534	13885
6497	13998
7071	8763
10138	16837
6926	14315
7675	9675
5710	9942
6699	11495
8019	8678
8005	12263
7512	15321
10568	10453
7403	15253
11890	13570
10163	10962
6989	11488
6725	12743
10701	9728
7256	15185
5912	10107
8567	9251
6325	13946
12022	12592
16113	10811
9232	8411
14446	14403
10268	13134
10935	12654
10516	15171
10087	9213
6564	11943
11607	9679
14218	9029
8254	8834
12678	8308
7876	15212
10049	11545
1300	10234
8711	12189
5947	12251
10697	10181
7855	13437
7680	10741
8554	11653
18713	9589
6369	9856
11830	9888
6216	11418
7337	13204
7945	8889
6030	10146
5696	10858
6510	9536
14784	11251
11654	11467
6579	9385
6787	10551
7701	10615
7013	8730
11634	10740
6411	10133
7145	13503
8532	9759
7218	7358
9123	10751
6520	13749
6453	10693
7945	10035
6107	13034
8910	8544
8521	15533
7554	9506
8669	10500
7457	15599
11751	14192
6117	9891
12400	11554
10530	10594
6446	11025
7314	9254
8981	11690
6184	9446
10367	11401
12615	8943
10872	11306
6569	10363
6588	16282
6073	11967
11001	9416
6099	12482
8227	11023
9177	8599
6828	13308
11069	10123
10158	8650
8965	9600
9117	11223
10261	9841
1306	10724
5915	16623
1183	10093
8177	13504
1553	10877
10075	16449
7986	9232
7538	7750
14341	16909
16678	10509
10601	10760
17483	11399
6163	11025
8428	17259
7277	8913
7189	10412
6482	13901
6354	11151
6917	9206
7991	10750
7054	9379
9409	16981
10540	10722
11695	6042
6946	10897
10504	10637
7096	12100
13980	14090
939	8350
7658	16030
10496	13818
6552	10167
6053	8881
5981	10398
6595	9320
7398	9056
5898	9560
9676	13712
11358	12537
10226	15089
6889	10502
6028	12004
12574	13812
6279	9877
7186	9516
10361	10416
6934	6381
8707	13412
9086	13687
8120	9456
10180	11047
10573	11001
6752	13372
9784	8928
6731	15691
9253	14549
1639	9376
8370	12308
7183	10616
11278	8903
6214	10154
6972	10892
6400	12425
9441	8893
6129	9636
8621	10916
643	13648
6021	9635
7736	10845
9198	11993
9676	8816
8240	15048
8562	12588
8005	9508
9049	10123
5850	14947
6906	8689
10273	8796
7044	10367
6927	12709
9522	10105
7840	15410
5832	13439
7769	11680
9857	12781
6872	11899
9633	9644
9313	9213
5919	9765
7020	16903
6374	9160
8271	10009
8122	11835
10965	9126
10068	8716
8745	14716
13670	11217
9634	9129
6315	10045
12424	7926
13458	10747
11230	10217
11002	10272
6815	12371
7874	10423
9355	9950
6096	15760
7672	8329
10086	9365
10404	9232
5951	8234
6744	14871
9864	8705
10649	14220
8190	10114
7239	11072
9189	8857
6911	16714
7699	12511
10648	14862
7099	9752
11071	9186
11485	10593
9271	11855
14298	11412
7814	10102
5908	12852
9611	11089
8222	9341
7838	8950
8642	11436
6380	13833
9636	12080
6956	13292
11007	12020
14527	12472
6654	11019
8078	13670
12008	9937
9514	11664
6275	10101
9503	10688
7298	11149
8547	14596
12410	11483
5896	10565
6044	13105
13899	10338
11036	9827
8882	12820
8340	15606
6131	9588
5871	9110
7352	8089
5854	10480
5868	13071
5849	12135
9496	15077
7820	15740
13065	10939
9224	9927
11222	9220
13268	15936
7428	16239
7438	9046
8193	9182
8516	11721
7674	9596
13642	12268
7272	12232
7458	13572
14358	9408
5951	9410
7690	12060
6235	13947
1175	9377
9883	13337
11122	9369
8551	12084
6390	9205
11255	13684
7327	11391
6842	12907
896	12745
7719	12224
8493	11540
10395	9203
8610	10350
7537	13149
6730	15357
8583	8798
5925	10716
7057	13021
14303	12689
11406	8575
15264	15361
6577	10145
6198	9837
7254	15275
6441	11609
5775	10438
6608	8603
9043	10138
13154	10085
6801	15252
9426	15008
14502	9883
9538	14196
11492	9011
8618	13732
6448	11835
8807	11320
5926	8900
9254	11654
11144	11002
15402	13931
6396	10341
1743	8023
8148	14773
7505	9423
8964	10749
8913	12281
7068	9050
7935	9618
11440	10108
7298	9709
14503	13495
6944	12552
7804	15577
7453	12153
10717	13678
6297	8953
10463	9550
6321	10979
12214	10514
14904	8755
8900	10141
6891	14516
11502	11230
9043	9485
7266	8440
6989	11424
13703	13125
8935	12024
6016	9964
8903	12565
9197	13200
7266	9993
6133	11840
6366	15919
10634	8980
9038	13444
14955	8830
2387	9922
6244	9033
5978	12252
8871	9397
5963	10299
6644	9272
11991	9540
1268	9155
12937	10050
7075	12640
7928	17383
7948	9803
6368	16243
10269	10913
9164	8690
10034	11581
6706	13980
9499	9701
7457	9949
8763	14914
10574	12637
11391	17124
6245	8604
6921	14492
7396	14258
12820	11111
10759	12600
7899	9518
7375	12471
11477	9406
10357	7969
6664	10053
8056	12826
6201	8927
10635	11465
421	11050
11174	9326
7669	11554
8029	6539
10977	8830
9683	11093
10663	10261
6986	8785
7067	14087
12375	9227
10518	13574
10816	8968
6042	10392
6010	11260
11407	11490
12096	8607
5898	10781
9868	9553
6610	14080
5746	14953
7223	10141
11847	15018
8029	13369
6380	9800
9095	10458
6123	10092
7843	11451
12658	14413
8670	10243
9013	10545
6534	9420
10944	11785
7720	15962
6678	11948
9696	10142
7336	11647
11172	10160
13168	10505
5886	8708
7342	13508
7747	9730
6797	11620
8138	8630
5935	15449
8480	13129
8943	9867
9384	8703
8034	14022
6251	15355
5865	12069
6965	10716
7663	10484
6179	11667
7602	10507
14824	11903
6230	15156
6421	8592
10311	9324
7272	10601
13178	9263
5958	10151
6142	9036
6742	14283
15332	8805
12890	8570
10968	12053
6011	13746
6654	10905
6288	13108
7552	9882
8490	11213
9513	11468
9598	10412
6294	8554
6611	9857
8968	9453
11269	11372
9598	10404
9009	8971
6062	8845
5922	11018
10706	8612
13295	9163
6121	9278
9262	9103
8196	9510
12389	16006
10962	11355
8469	17375
9448	11610
6143	9512
6855	11126
12621	10683
8861	15309
10765	10522
6488	11575
7363	9003
11192	9938
9305	11720
6529	13584
8919	10738
5973	11512
12699	14737
5818	9928
10685	10830
8155	9492
8095	15386
8734	11005
7217	13552
6791	10800
16298	10255
6190	9102
8543	9834
8211	17016
8630	13984
9406	14773
7343	15192
8099	11565
6348	10168
7734	13264
11591	8778
10312	11144
11894	9451
5893	9778
7541	12852
7288	11528
8268	9617
12402	10465
12146	12203
6697	12188
8117	8821
6525	9990
12995	12641
13688	9255
8145	10283
6026	11587
6894	9011
8588	15119
11538	15915
8223	8916
9579	13546
8958	7821
9155	9992
8238	10018
12210	9093
8375	9452
9113	8947
6343	8761
8158	12130
7776	13557
8237	8490
8425	10138
11295	12201
11064	8983
8085	14540
7405	12394
6798	11952
6198	9247
9201	12806
6479	14845
7327	14574
9977	9612
9831	11083
12983	10062
12991	8774
9960	8697
12257	10207
7953	13410
7471	9824
5981	12390
6201	11814
10241	11183
8394	9053
8485	15757
7398	9026
9833	9413
9988	14649
13194	9226
7422	13510
6252	12114
9579	12243
10254	11022
6603	11540
9305	12786
9121	9997
8559	11961
7553	13133
6447	13159
9014	8997
8124	9106
6462	11187
11598	11413
8964	8604
11834	8964
108	11970
6960	10925
9723	9967
7710	12264
7472	12286
8201	13453
7393	8554
8295	13110
6621	15132
8567	15509
7710	14138
6054	8430
8399	12178
7619	9292
5729	10402
6287	11067
7706	9296
7059	13416
7827	9235
6276	5789
7091	8890
9645	12651
6744	9048
6452	8918
8014	11225
12238	15714
2351	9462
8399	9327
8505	8434
9088	11838
8183	11024
6446	8697
6158	9191
10599	9661
6502	9982
15934	13751
9058	9464
8905	7018
9719	11012
5867	10790
10186	10847
10044	12518
10982	10694
12630	17042
5786	11812
6493	10819
8309	11292
6143	16605
12525	12330
5900	8654
6346	14412
8976	8859
16624	12422
7476	12491
9614	9876
12348	10145
6443	9422
8691	9671
11528	12511
6243	15585
10506	8644
9399	11876
8941	8637
12015	14023
7417	11797
14976	13930
7826	10468
9597	11947
7660	10174
9844	9497
11124	9734
7511	13169
14949	14174
7263	9879
10743	9905
8091	11456
6739	10888
6295	13771
7665	14775
9262	10928
11272	8902
7809	9215
9617	10781
10901	8918
10256	11040
6488	14659
6874	9516
9601	11597
6204	15497
9796	8946
9666	10536
10714	12609
11013	12521
15621	9579
14872	11811
9988	10575
10967	9386
9335	15250
9188	9166
10048	9168
7860	9765
6817	10666
1053	10055
8225	12383
15379	9293
11199	10259
13905	9079
8562	10752
12041	11257
6313	13585
9783	8627
6744	10984
18583	10064
8356	11569
7174	8687
1146	9155
7707	11656
9687	12797
12831	10712
8752	10349
9783	11642
7797	10778
7972	9661
6938	11893
10643	8915
9757	11355
6221	11293
11857	11430
6181	9244
10846	10349
10696	10962
11598	9959
9312	10437
9225	12020
8064	11391
7950	17308
8665	9685
7370	9626
10059	13453
12237	10661
13429	12489
12206	8522
12106	9847
9390	10675
10378	8498
7297	9872
9024	9744
9638	8917
8370	17501
7685	10982
11289	11139
8650	12094
556	10544
1494	8667
10382	15702
9517	9159
13760	12693
9917	9322
9737	9119
6555	14056
10472	10161
6122	13628
9317	11022
9337	8994
6363	12196
7699	14156
6744	13183
12606	7288
7625	11738
7716	14864
7479	16972
10978	10852
5731	12348
9434	9831
6846	13333
6450	17220
7746	8802
7708	13317
16957	11084
5854	8694
6663	16761
5784	11199
13317	9781
7456	15131
12039	11300
6785	10407
10651	13346
10387	11044
6835	10425
6002	12494
8533	10851
6943	11140
5876	12656
7195	16401
7856	11079
7599	11246
8000	11799
8158	11398
7455	11751
8462	12175
15622	8764
9458	13835
8270	16597
9354	10907
6015	8688
5787	9305
12479	8811
8332	13223
6512	13752
7111	13113
5831	10056
12366	14241
11727	11826
9246	9994
8632	13917
10122	12338
15241	15462
9079	10396
10709	7380
7375	16035
6126	10525
7437	13428
1144	14499
9285	14032
11603	10357
11868	16620
10759	8712
10263	9030
1881	15808
7230	10156
8389	9315
7670	8570
5474	8371
11161	10012
5929	8987
9559	13713
8653	10731
12592	12416
5927	9628
7636	9841
9474	11257
11853	11632
8169	8096
6418	8768
7716	9102
9470	10213
7992	10993
10771	10099
9073	10151
10797	9737
7136	9073
8586	11509
8832	10623
11752	11012
8407	10258
6738	15922
8590	15075
10415	12223
7436	13390
8569	14450
11489	10778
10593	9754
10820	11026
7606	10213
11270	12726
10589	13249
12048	9721
8543	10023
7261	13443
6872	13227
8097	9681
7216	13699
8160	8468
9447	15758
7865	9774
8455	8756
10839	11880
9883	11369
10968	10187
10324	15467
6032	14221
8408	16355
8349	11393
13071	12323
11411	11559
9482	14473
9389	8594
5987	11970
13843	11995
6196	10996
5827	9532
9418	12793
7179	11723
12093	14197
6363	10688
12553	18187
10274	11165
6725	11998
8233	15635
7045	14426
9417	13013
8601	14114
6733	9263
11353	13665
11469	10769
12046	10230
6202	12137
14035	11901
13083	10193
6221	10330
5993	10303
7717	9533
6289	9715
6862	11986
9447	17027
9139	10384
7703	12270
12514	10089
8163	8759
7840	7914
6466	13857
9738	11969
9945	10068
6680	10688
7803	10084
8026	11076
5892	11193
6283	11040
8019	9702
7146	8002
16492	9282
14856	10446
7057	16716
1250	9699
11597	10427
5938	11205
11714	10921
10937	16502
8757	11097
14003	11473
8284	8536
11183	10200
10062	9349
9448	9859
6107	12484
10659	9072
12747	9095
11822	11827
5950	11726
6884	8909
6857	9094
6538	13622
14430	13250
13558	14123
9161	13540
6627	9216
14279	10386
11830	11726
6310	10973
7267	12337
9684	14280
10284	8941
6979	10717
6424	10799
13018	9015
8656	9084
6167	10645
8863	10540
6181	8561
6127	12548
7468	13604
7734	11097
7487	13269
7714	9236
6979	12958
9311	9801
8202	10089
7854	10755
13344	8596
6453	10014
2246	11469
8919	11464
9231	12336
8131	12448
9586	8715
12803	13704
9649	12518
6180	9731
6473	14315
9379	13931
10880	10688
1622	10311
5575	10394
10070	12249
9200	9729
8154	8329
9406	9970
10045	9103
6509	13027
8216	9507
11806	10688
9536	13860
6479	9344
8723	10330
7501	10402
14335	9698
9597	15661
9462	10019
8954	12577
15063	16715
8913	8547
11667	8798
9713	9737
7428	14627
6413	12721
14357	11467
6529	10485
7425	12751
6938	9221
9437	14937
14230	11245
15603	11653
15457	10442
9030	12242
7937	11165
7791	10901
6950	8915
5965	11141
9018	10728
11843	13858
6449	16479
12403	9764
10872	10496
9088	12852
7159	13757
5881	11253
6097	8942
6095	8639
13542	12589
9198	10000
7353	11551
8938	10309
11167	11595
15947	12955
9054	8725
10505	10781
8184	14242
8936	9196
8536	11620
8376	13476
7360	16083
6108	14955
5762	9306
10125	8775
9561	14849
8106	11360
6392	10290
10175	10367
7083	10246
5847	11764
11788	11934
10850	13140
13523	8970
10141	13597
7487	10623
9465	12395
7569	8646
6927	15021
6473	14873
6230	12087
13123	9481
7438	9720
5973	9380
7704	11023
10044	10793
7261	11244
7403	13294
10146	10814
13577	9565
7422	11069
9294	14406
6537	11696
7400	11056
6014	9554
9754	10167
7374	10474
6523	9489
8335	10645
8148	11449
9667	13166
9993	15203
6212	9069
6390	11822
8120	10368
7066	14697
6164	10360
5768	10631
13211	12379
8896	15456
12986	11522
7505	14687
8180	14285
9094	12080
5596	13201
9330	8660
6070	9438
6640	10544
13251	9698
6934	9154
6273	9146
6622	11983
11774	11750
5943	9625
9694	10072
7773	13292
6276	8850
7952	8920
6440	10568
8205	11286
7527	10688
6688	10454
6113	11524
6253	9782
15981	12820
8107	9014
8572	9300
14931	14822
12830	9781
7885	9793
7566	10218
8054	12790
10009	12189
10595	12615
11640	8214
9741	16273
2108	8720
7476	12086
7065	11653
7163	15410
8219	8712
9021	15015
7766	10977
6617	10540
9885	9769
8672	15538
16154	10949
10443	12733
10444	13256
7993	9755
7611	17633
7407	9344
7442	11387
6102	12924
6704	8700
10973	11285
9004	12803
11160	12035
5993	15516
6211	10776
9445	11664
6443	7650
15469	14307
9470	13145
8885	7931
6206	12198
10003	12554
9251	16061
7523	8938
8746	10202
6193	10137
9186	10417
11938	14924
7657	10508
6110	9068
11953	13287
6518	9287
5911	9463
7791	9049
8683	9247
9384	12368
7094	11623
6889	12097
13802	9034
7761	10261
5714	9482
7148	11451
14861	9392
8686	9381
6423	11845
7612	10602
9213	9545
11834	8459
9679	11296
11242	11545
8334	8857
6392	9023
11076	9690
6090	10022
10487	11708
8102	10696
7855	14927
6079	12559
6397	12199
5959	11221
8447	8969
9872	8539
14874	7788
10950	8515
8035	11014
11692	10092
7532	7447
10214	9237
12448	7080
11507	9051
9798	9978
6075	8420
11328	12611
9756	11634
13112	11964
7982	8865
11802	14212
18575	9372
9483	10055
8223	11221
8006	10950
6554	8973
7683	7005
8188	10132
17953	11233
12528	12099
9429	9672
10864	10561
7660	11452
8204	14506
7356	14040
6604	12910
8100	15227
8797	14937
10055	9715
7003	12409
12308	10700
6469	9296
7434	10994
10744	9416
9410	10965
7588	11249
5773	12497
7345	9887
5825	11548
9198	12071
8349	8938
7487	9397
9134	12240
6998	14687
9586	8017
14187	11301
10713	10753
12040	15199
11635	9351
7251	10220
321	12280
6590	12650
5686	8699
8031	13670
8446	10599
8078	8522
7229	13120
9646	8805
9874	12217
7743	11723
5863	12161
7889	15751
8326	11635
6611	9055
6401	8922
6169	8600
9441	8698
8056	14261
7557	9383
6056	9370
6142	12449
6702	10623
9641	10167
8348	12412
10135	13367
8537	12081
6320	16462
7544	9187
8138	8488
8362	10875
9157	12027
1251	10577
8139	13621
6381	15863
6824	15775
9442	9200
6771	11684
6882	10322
8213	13708
6008	13164
8059	12375
7708	11448
7592	8559
7712	9074
8369	9768
7054	14914
10413	9269
9980	8991
6770	12689
6225	6673
9289	11394
6180	14447
11070	9159
9021	9065
6639	12948
10087	16505
6417	11147
8572	8041
5988	9290
6591	9769
9489	9166
8015	11648
7551	10699
7490	16738
7876	15273
7181	12300
13187	8958
8671	12281
7158	9725
6390	12698
14401	9408
8903	10410
6969	9949
7851	9923
7858	10603
7720	15951
6430	11938
8933	8875
10420	9919
8585	9893
6991	9608
11369	8559
9186	10272
9355	9565
6752	9621
7391	11549
10804	12091
9744	14368
11236	12553
6941	8411
6938	16015
7507	8940
15575	9634
6918	10743
9147	9717
6054	10710
8033	7306
6816	11780
9814	14980
6534	11757
6129	8786
9756	10688
13235	17417
8453	9555
8833	9490
9793	12794
7476	9180
8543	9710
5791	8434
7087	9798
8452	11173
5959	11488
8876	15194
11738	11483
10422	9933
6305	9769
12000	13536
13167	11065
7477	13365
13389	9129
7600	11467
11667	12592
6105	11437
7307	10284
8447	10673
6213	10084
9123	13237
10367	10037
9971	9783
10446	13698
6969	14548
9334	9982
7264	10355
10461	10208
8627	9228
6874	11789
12049	11981
6424	9753
7301	11234
6036	9976
10390	11128
6729	11657
8303	11671
14693	10348
7267	9099
12902	9063
10472	10210
7440	11619
8309	9459
8881	8787
8704	11286
7652	13729
7462	12537
12809	14962
8663	13046
7726	8001
5898	17154
8552	8934
7645	8726
15181	9682
6210	8800
6460	9851
11980	11155
8362	15247
8713	8981
6076	13001
7696	12961
9501	11186
10511	13592
7817	8950
8379	9920
6018	9994
991	9170
7110	13698
8151	10944
8435	13301
5891	8970
6985	12685
6013	12753
7556	12940
9041	10887
6481	9371
6842	10884
7308	9161
8928	11504
11041	9122
7926	12799
6174	11046
10507	10001
7570	9759
8308	9596
7606	12123
7911	8416
5704	11571
1805	9236
8141	14228
9625	11627
9675	13393
5884	11777
8154	11167
6990	11364
1225	12161
6763	12680
8011	11431
1298	9564
10726	10933
11410	10717
7274	9215
8515	8883
14155	10486
8839	8819
12170	8725
7332	11376
7504	16595
10073	9164
6226	9226
5826	11094
7484	8979
7654	5353
6333	11744
7658	12948
10122	14450
8528	11576
13033	12965
9681	13690
6496	10485
11305	8905
10141	12468
15079	10580
10423	8693
6280	15805
11852	12731
9174	9904
8454	11412
157	10307
6235	12148
12338	8934
6000	13842
9641	10657
8237	11490
9379	13414
1182	10832
7974	12415
7015	12545
10734	12710
6893	9374
13313	13980
7655	8662
11443	8208
8494	11971
6417	13312
13408	10111
7258	8494
10308	9894
6808	11135
6330	8790
8158	8344
8849	10579
6928	9583
8309	12311
6528	12011
8910	13443
8176	11377
7403	15898
8304	11759
10432	8443
8959	8648
6216	14355
12334	8569
10315	10157
7835	9375
9050	8258
5797	12912
7148	9272
9345	10782
12874	10923
14106	12889
8382	9167
6795	9726
7126	10754
6827	10109
11012	10520
8146	8919
11541	10433
12121	15626
10602	8544
7215	14576
1375	9632
14862	9774
16724	11173
645	9635
5849	11808
1164	10893
8560	8920
7291	11777
7825	10917
7658	10847
10671	13138
7876	13452
7008	9195
8863	10503
8018	12383
8018	9088
6378	9387
8501	9986
9112	13161
6739	8751
8206	10830
12797	12851
6411	11302
6033	9897
8363	9926
7339	10252
8850	10643
7676	9003
12826	10569
7065	14783
8941	12135
6233	13353
6489	9674
9093	10448
10814	11736
6522	12680
7125	11355
14144	8608
6101	12633
7872	15796
6248	12779
8441	8383
9137	9019
8090	9698
6085	10056
6229	12860
9258	11228
6342	9267
12713	12116
8344	8548
6956	11737
9007	10465
7877	13543
1514	14909
7799	8682
8574	16274
9476	15762
7097	9001
6785	10259
7687	11389
1253	14001
9806	15847
8272	14143
9533	16739
6226	11368
6516	13333
9173	10174
8117	9613
11155	14854
8009	12246
9094	11356
12074	12721
7351	10717
6932	8540
10326	12210
9772	9405
9806	9674
9044	8799
6827	9089
8894	11695
11455	14017
10955	12059
6645	9463
5880	12018
1799	9705
713	9150
8072	12074
8097	14388
6145	10493
8196	12463
6099	11349
6069	9088
6777	10560
10587	8543
12674	12127
11590	8693
11065	9147
6861	12506
7242	9000
6727	11762
6398	9108
6529	9025
5915	10565
7654	10466
5833	11305
12367	11007
11289	11898
5972	9710
9694	11772
8805	10204
10247	15542
1808	14986
10071	9859
7004	9337
6802	12341
5895	6374
6189	9724
8230	16290
9501	8988
7672	9128
16001	11858
7575	8852
10464	14727
6028	11295
[truncated: 998,000+ more rows]
